# Supplementary material for: Poly[diaqua­tris­(μ4-1,3-phenyl­ene­diacetato)­dicerium(III)]
Source: Acta Crystallogr Sect E Struct Rep Online. 2011 Feb 9;67(Pt 3):m310. doi: 10.1107/S1600536811003801 (PMC3052048; doi:10.1107/S1600536811003801)
Supplement: Supplementary file 2 [file e-67-0m310-Isup2.hkl]

# 
# h,k,l, Fc-squared, Fo-squared, sigma(Fo-squared) and status flag 
# 
data_I
_shelx_title ' p-1 in P-1' 
_shelx_refln_list_code          4 
_shelx_F_calc_maximum      270.78 
_exptl_crystal_F_000       872.00 
_reflns_d_resolution_high  0.8255 
 
loop_ 
 _symmetry_equiv_pos_as_xyz 
 'x, y, z' 
 '-x, -y, -z' 
 
_cell_length_a    10.5552 
_cell_length_b    12.0275 
_cell_length_c    12.4612 
_cell_angle_alpha 105.686 
_cell_angle_beta   96.748 
_cell_angle_gamma  92.949 
 
_shelx_F_squared_multiplier     1.000 
 
loop_ 
 _refln_index_h 
 _refln_index_k 
 _refln_index_l 
 _refln_F_squared_calc 
 _refln_F_squared_meas 
 _refln_F_squared_sigma 
 _refln_observed_status 
   1   0   0    12634.83    12966.37    174.70 o 
   2   0   0     1298.88     1344.94     25.78 o 
   3   0   0    18426.55    18574.21    147.16 o 
   4   0   0     8227.80     8513.30     88.19 o 
   5   0   0       80.46       74.64     11.89 o 
   6   0   0     6344.31     6247.62     82.99 o 
   7   0   0      787.61      682.76     52.27 o 
   8   0   0     1626.10     1532.78     63.92 o 
   9   0   0       71.78       63.91     25.25 o 
  10   0   0      855.64      802.67     83.57 o 
  11   0   0     1258.87     1237.35    101.79 o 
  12   0   0     1183.10     1074.34    103.17 o 
 -12   1   0     1624.78     1669.97    122.43 o 
 -11   1   0      766.38      773.71     65.34 o 
 -10   1   0     1017.21     1043.62     62.95 o 
  -9   1   0       39.64       52.41     34.73 o 
  -8   1   0     1283.58     1195.07     59.15 o 
  -7   1   0     4919.89     4911.71    105.97 o 
  -6   1   0     2562.62     2631.10     48.83 o 
  -5   1   0     4317.52     4539.90     60.81 o 
  -4   1   0    12681.08    12432.20    111.99 o 
  -3   1   0    13331.02    13618.82    137.81 o 
  -2   1   0      901.87      878.32     22.70 o 
  -1   1   0     8642.88     9095.44    120.36 o 
   0   1   0    73324.37    68779.79    806.10 o 
   1   1   0        4.85       10.32      6.88 o 
   2   1   0    14992.16    14577.23    144.66 o 
   3   1   0    19165.63    18877.52    152.24 o 
   4   1   0     1782.36     1744.54     36.35 o 
   5   1   0      170.42      161.66     15.12 o 
   6   1   0     6772.65     6822.21    171.67 o 
   7   1   0      108.33       76.82     15.75 o 
   8   1   0     2718.82     2874.43     89.41 o 
   9   1   0      272.06      305.38     55.02 o 
  10   1   0        1.64       29.58     33.01 o 
  11   1   0     2546.62     2835.10    152.00 o 
  12   1   0      811.65      583.94     83.91 o 
 -12   2   0      566.06      674.99     60.71 o 
 -11   2   0      112.42       93.55     44.36 o 
 -10   2   0     1792.47     1880.54     81.64 o 
  -9   2   0        2.85       -1.54     18.84 o 
  -8   2   0      144.80      111.26     25.85 o 
  -7   2   0     3768.31     3758.01     92.54 o 
  -6   2   0     2092.69     2061.42     40.92 o 
  -5   2   0      140.93      155.70     16.85 o 
  -4   2   0    12778.38    13154.07    156.13 o 
  -3   2   0    20003.30    20217.04    196.32 o 
  -2   2   0     7847.10     7908.65     92.20 o 
  -1   2   0    23639.77    23937.26    217.68 o 
   0   2   0    22811.04    24603.22    312.26 o 
   1   2   0      633.30      665.79     36.45 o 
   2   2   0      223.11      200.84     17.98 o 
   3   2   0    13895.66    13944.66    159.02 o 
   4   2   0       43.00       48.60     13.67 o 
   5   2   0      311.32      298.83     26.34 o 
   6   2   0     2078.21     1966.25     64.48 o 
   7   2   0       74.22      127.48     25.35 o 
   8   2   0     2446.09     2171.38    113.49 o 
   9   2   0       54.63       52.27     37.83 o 
  10   2   0      104.12       34.39     41.96 o 
  11   2   0     3076.67     3499.52    174.70 o 
  12   2   0      769.96      780.65     99.73 o 
 -12   3   0      929.11      959.48    105.23 o 
 -11   3   0       27.51       31.89     26.11 o 
 -10   3   0     3199.08     3128.16    105.06 o 
  -9   3   0        1.31       -0.66     18.83 o 
  -8   3   0       44.43       34.97     20.31 o 
  -7   3   0     6952.46     7108.87    133.48 o 
  -6   3   0     1024.87     1051.58     35.56 o 
  -5   3   0      353.33      361.76     33.36 o 
  -4   3   0    12843.46    12631.91    168.85 o 
  -3   3   0    23680.63    23749.78    234.68 o 
  -2   3   0     4417.57     4479.78     70.73 o 
  -1   3   0    15092.26    14834.05    156.91 o 
   0   3   0    10063.75    10213.11    171.26 o 
   1   3   0      400.41      459.80     25.53 o 
   2   3   0        5.47       21.62     11.73 o 
   3   3   0    18750.88    18511.45    208.40 o 
   4   3   0     5650.49     5685.18    149.25 o 
   5   3   0     1741.76     1881.55     41.45 o 
   6   3   0      391.84      375.23     23.18 o 
   7   3   0      150.57      184.08     27.26 o 
   8   3   0     3379.02     3389.47    147.19 o 
   9   3   0      219.62      174.70     50.90 o 
  10   3   0        2.48       -4.81     33.70 o 
  11   3   0     3324.10     3851.67    189.14 o 
  12   3   0      425.39      285.44     74.28 o 
 -12   4   0     1114.83     1063.34    116.24 o 
 -11   4   0        8.93      -26.14     39.89 o 
 -10   4   0     3452.81     3475.22    110.19 o 
  -9   4   0       92.55       94.86     27.51 o 
  -8   4   0       60.22       67.47     41.61 o 
  -7   4   0     8471.16     8425.53    237.98 o 
  -6   4   0     2338.04     2546.23    121.05 o 
  -5   4   0      445.06      406.96     32.33 o 
  -4   4   0    31822.93    31714.48    480.77 o 
  -3   4   0    13122.54    13039.94    157.48 o 
  -2   4   0     3099.15     3223.09     65.24 o 
  -1   4   0    19397.02    19307.56    204.46 o 
   0   4   0     6495.30     6214.94    119.68 o 
   1   4   0     3909.56     3661.70     73.88 o 
   2   4   0     2533.75     2460.89     62.72 o 
   3   4   0    18207.44    18131.39    214.95 o 
   4   4   0      193.27      175.08     23.55 o 
   5   4   0      227.74      244.25     27.71 o 
   6   4   0      300.30      260.39     51.24 o 
   7   4   0     1527.40     1513.84     65.42 o 
   8   4   0     4702.48     4414.97    176.08 o 
   9   4   0      669.50      575.00     77.03 o 
  10   4   0      205.74       72.22     44.02 o 
  11   4   0     4740.22     4188.69    201.52 o 
 -12   5   0      947.89      913.40    110.05 o 
 -11   5   0      242.90      196.02     66.03 o 
 -10   5   0     2481.68     2242.91    145.13 o 
  -9   5   0      194.66      170.57     57.09 o 
  -8   5   0      237.47      226.54     34.05 o 
  -7   5   0    10444.94     9710.33    268.24 o 
  -6   5   0     1316.26     1293.06     92.85 o 
  -5   5   0     3164.41     3149.17    108.33 o 
  -4   5   0    31233.76    31106.33    463.92 o 
  -3   5   0      340.23      371.85     34.05 o 
  -2   5   0        0.02       19.68     30.26 o 
  -1   5   0    21261.08    20556.12    226.14 o 
   0   5   0     1478.89     1433.83     44.28 o 
   1   5   0     2408.91     2455.91     65.35 o 
   2   5   0    13524.50    14810.35    274.77 o 
   3   5   0     8397.42     8558.72    141.49 o 
   4   5   0     1169.68     1293.70     55.44 o 
   5   5   0      849.80      835.87     48.39 o 
   6   5   0      439.03      418.23     39.39 o 
   7   5   0      845.36      770.74     52.00 o 
   8   5   0     5516.77     5577.71    136.40 o 
   9   5   0       82.75       39.89     37.83 o 
  10   5   0      688.77      647.22     88.04 o 
  11   5   0     3786.17     4000.23    202.90 o 
 -11   6   0     1440.16     1349.46    131.37 o 
 -10   6   0      904.11      884.51    106.61 o 
  -9   6   0      549.89      471.14     82.54 o 
  -8   6   0     2783.35     2725.74    151.32 o 
  -7   6   0     9624.95     9885.72    283.37 o 
  -6   6   0      909.69     1046.83     91.48 o 
  -5   6   0     1989.93     2064.72     64.00 o 
  -4   6   0    13490.91    13452.06    308.13 o 
  -3   6   0     2822.53     3017.83     76.65 o 
  -2   6   0     1173.17     1286.01     79.10 o 
  -1   6   0    17131.35    17113.46    382.42 o 
   0   6   0      815.24      772.71     36.80 o 
   1   6   0     3857.61     3815.53     63.09 o 
   2   6   0      968.25      887.25     45.96 o 
   3   6   0     2468.71     2369.99     87.69 o 
   4   6   0     2415.19     2364.79     79.52 o 
   5   6   0      397.14      451.60     40.36 o 
   6   6   0      449.81      452.10     68.44 o 
   7   6   0     3563.04     3623.03    109.61 o 
   8   6   0     3842.31     3645.43    113.97 o 
   9   6   0       18.56      -14.44     36.45 o 
  10   6   0     1956.63     1858.43    137.56 o 
 -11   7   0     1714.99     1633.52    146.50 o 
 -10   7   0     2621.86     2909.39    177.45 o 
  -9   7   0        3.47        4.81     38.52 o 
  -8   7   0     2574.73     2703.05    156.82 o 
  -7   7   0     7973.04     8392.51    268.24 o 
  -6   7   0      832.65      782.03     83.91 o 
  -5   7   0     4121.33     4122.06     97.67 o 
  -4   7   0     6535.28     6414.86    123.77 o 
  -3   7   0       74.07      106.79     22.47 o 
  -2   7   0        7.92       15.46     14.50 o 
  -1   7   0    13351.71    13579.59    188.12 o 
   0   7   0       42.97       48.59     16.51 o 
   1   7   0     3336.63     3207.35    103.51 o 
   2   7   0      582.17      588.26     42.31 o 
   3   7   0       90.93       94.12     29.92 o 
   4   7   0     3883.51     3739.63    188.80 o 
   5   7   0      651.89      615.01     49.60 o 
   6   7   0        0.25      -22.25     18.61 o 
   7   7   0     7701.13     7600.75    170.05 o 
   8   7   0     4378.22     4502.12    202.56 o 
   9   7   0       48.90       88.04     51.58 o 
  10   7   0     1808.86     1743.57    144.44 o 
 -11   8   0     2300.05     2091.59    162.32 o 
 -10   8   0      755.21     1009.00    119.68 o 
  -9   8   0      595.61      574.31     92.16 o 
  -8   8   0     5226.76     5366.20    229.04 o 
  -7   8   0     9600.09     9960.69    305.38 o 
  -6   8   0      826.93      885.20     96.29 o 
  -5   8   0     5274.68     5107.28    116.94 o 
  -4   8   0    12638.49    12719.45    197.78 o 
  -3   8   0       13.90       25.10     19.00 o 
  -2   8   0      179.32      179.68     27.72 o 
  -1   8   0     8877.68     8889.19    152.43 o 
   0   8   0        4.01       12.48     29.92 o 
   1   8   0     2420.82     2327.51    116.24 o 
   2   8   0      431.98      440.88     41.41 o 
   3   8   0       49.52       72.84     25.76 o 
   4   8   0     4418.33     4420.07    122.03 o 
   5   8   0      234.78      164.74     65.34 o 
   6   8   0       95.36       61.30     27.89 o 
   7   8   0     7009.45     7306.96    174.80 o 
   8   8   0     2244.82     2288.84    101.14 o 
   9   8   0       19.46       -0.69     41.96 o 
 -10   9   0      492.83      421.62     91.48 o 
  -9   9   0        1.09       -2.75     47.46 o 
  -8   9   0     2356.28     2249.79    154.75 o 
  -7   9   0     3371.21     3405.29    182.95 o 
  -6   9   0       27.25      -10.32     36.45 o 
  -5   9   0     4824.22     4781.04    119.96 o 
  -4   9   0     7347.21     7340.78    151.03 o 
  -3   9   0      162.50      198.46     32.61 o 
  -2   9   0      706.15      790.66     93.20 o 
  -1   9   0     8820.67     9110.10    281.31 o 
   0   9   0      128.98      133.43     40.58 o 
   1   9   0     5226.15     5291.92    188.46 o 
   2   9   0       61.30       36.45     32.33 o 
   3   9   0     1883.17     1916.78    131.71 o 
   4   9   0     4104.82     3957.20    120.61 o 
   5   9   0       64.61       49.58     27.48 o 
   6   9   0      198.80      177.55     41.61 o 
   7   9   0     6678.74     6315.25    168.46 o 
   8   9   0      630.26      639.74     63.51 o 
  -9  10   0       93.11       81.85     57.09 o 
  -8  10   0     4669.02     4681.15    229.04 o 
  -7  10   0     1683.20     1699.55    134.81 o 
  -6  10   0      517.77      413.37     77.03 o 
  -5  10   0     1984.16     2016.96     83.45 o 
  -4  10   0     2663.15     2800.42     96.94 o 
  -3  10   0       12.95        4.86     30.95 o 
  -2  10   0     1235.29     1444.19     68.55 o 
  -1  10   0      942.95     1020.00     89.41 o 
   0  10   0      513.09      489.02     68.78 o 
   1  10   0       48.39       59.84     37.83 o 
   2  10   0     2668.84     2599.19    142.37 o 
   3  10   0     1331.44     1354.43     73.90 o 
   4  10   0     5742.36     5263.70    145.88 o 
   5  10   0       24.00      -17.73     23.59 o 
   6  10   0      314.99      406.03     53.44 o 
   7  10   0     4184.80     4571.14    150.02 o 
   8  10   0      104.35       95.22     39.66 o 
  -8  11   0     2251.56     2622.57    179.52 o 
  -7  11   0      183.15      250.36     71.53 o 
  -6  11   0        0.14       -9.63     40.58 o 
  -5  11   0     1249.68     1330.20    118.99 o 
  -4  11   0      983.85     1025.69     66.17 o 
  -3  11   0     1948.32     1891.44    116.24 o 
  -2  11   0      127.22      157.51     48.15 o 
  -1  11   0      909.07      897.58     89.41 o 
   0  11   0     3295.41     3465.13    163.70 o 
   1  11   0      840.21      830.17     91.48 o 
   2  11   0       27.08       79.10     43.33 o 
   3  11   0     2503.52     2588.87    151.32 o 
   4  11   0     3768.58     3937.89    131.50 o 
   5  11   0       92.37       78.29     93.88 o 
   6  11   0      998.81     1009.85     77.08 o 
  -7  12   0      139.71      112.80     62.59 o 
  -6  12   0        6.47       22.70     46.77 o 
  -5  12   0     1324.76     1383.16    125.18 o 
  -4  12   0      809.40      795.09     85.29 o 
  -3  12   0      572.41      674.04     82.54 o 
  -2  12   0       61.16       88.04     46.08 o 
  -1  12   0       25.13       33.01     34.39 o 
   0  12   0     2219.72     2201.64    140.31 o 
   1  12   0      460.63      506.22     79.10 o 
   2  12   0        0.15       -1.38     38.52 o 
   3  12   0     3206.02     3680.41    191.21 o 
   4  12   0     3538.54     3229.21    183.64 o 
   5  12   0        5.83        6.19     35.77 o 
  -4  13   0        8.96       -0.69     37.14 o 
  -3  13   0     1535.88     1371.47    115.55 o 
  -2  13   0      388.76      264.11     63.97 o 
  -1  13   0       11.35       15.13     38.52 o 
   0  13   0     2931.56     3032.50    172.64 o 
   1  13   0      685.06      822.61    101.11 o 
   2  13   0      116.24      221.47     66.03 o 
   3  13   0     2974.17     3106.78    181.58 o 
  -1  14   0      233.23      264.11     68.78 o 
  -1 -14   1      368.12      560.56     94.92 o 
   0 -14   1     2002.95     2139.74    152.00 o 
   1 -14   1      245.11      395.48     79.78 o 
   2 -14   1       41.17       37.83     44.71 o 
   3 -14   1     2752.15     2924.52    169.89 o 
  -4 -13   1      119.52      130.68     59.15 o 
  -3 -13   1      432.12      418.18     83.22 o 
  -2 -13   1      397.95      459.45     82.54 o 
  -1 -13   1      156.90       91.48     49.52 o 
   0 -13   1     1535.76     1625.95    127.24 o 
   1 -13   1        4.99       10.32     37.83 o 
   2 -13   1       63.87       70.84     44.02 o 
   3 -13   1     4580.19     4341.38    192.58 o 
   6 -13   1     1595.88     1375.60    134.12 o 
  -6 -12   1        2.01       29.53     32.90 o 
  -5 -12   1     2129.46     1942.34    143.06 o 
  -4 -12   1       18.42       45.39     41.27 o 
  -3 -12   1     1039.70     1092.91    110.74 o 
  -2 -12   1      366.68      469.08     79.10 o 
  -1 -12   1      185.54      207.71     57.09 o 
   0 -12   1     2729.73     2930.71    157.51 o 
   1 -12   1      193.62      246.23     59.84 o 
   2 -12   1      289.26      355.59     63.97 o 
   3 -12   1     4306.78     4292.55    178.83 o 
   4 -12   1     2191.04     2182.31     94.87 o 
   5 -12   1      195.77       88.04     56.40 o 
   6 -12   1     3412.22     3401.85    191.21 o 
   7 -12   1     2194.12     2159.00    160.26 o 
  -7 -11   1       89.27      134.95     41.31 o 
  -6 -11   1        4.77      -26.68     26.73 o 
  -5 -11   1      849.40      857.55     69.53 o 
  -4 -11   1      865.94     1013.81    102.48 o 
  -3 -11   1     3472.24     3761.57    180.20 o 
  -2 -11   1       60.73       38.52     41.96 o 
  -1 -11   1      292.74      356.28     64.65 o 
   0 -11   1     2163.28     2010.43    123.80 o 
   1 -11   1       68.24       43.33     35.77 o 
   2 -11   1      193.72      187.08     50.21 o 
   3 -11   1     9176.52     9327.01    250.01 o 
   4 -11   1     1088.27     1154.73     68.51 o 
   5 -11   1       22.74       61.90     48.15 o 
   6 -11   1     4615.71     4862.04    219.41 o 
   7 -11   1     1352.26     1462.26    135.50 o 
   8 -11   1       59.97      103.17     59.84 o 
  -8 -10   1     2359.15     2381.14    119.33 o 
  -7 -10   1      711.98      661.87     64.93 o 
  -6 -10   1        0.73      -10.25     38.86 o 
  -5 -10   1      343.08      362.61     49.83 o 
  -4 -10   1     3909.97     3617.13    126.90 o 
  -3 -10   1     4497.99     4210.70    182.27 o 
  -2 -10   1       26.22       15.13     31.64 o 
  -1 -10   1     4995.53     5034.68    189.83 o 
   0 -10   1    12244.43    12168.52    303.32 o 
   1 -10   1     3299.16     3760.19    155.44 o 
   2 -10   1     1319.20     1293.86     88.73 o 
   3 -10   1     7726.24     7691.68    158.50 o 
   4 -10   1     1021.64     1047.14     61.75 o 
   5 -10   1      366.44      305.38     66.72 o 
   6 -10   1     6915.96     6817.45    250.36 o 
   7 -10   1      773.29      786.15    101.79 o 
   8 -10   1      202.99      357.65     82.54 o 
   9 -10   1      693.29      843.93    114.17 o 
  -9  -9   1     1126.43     1189.89    123.12 o 
  -8  -9   1      976.36     1000.29     90.79 o 
  -7  -9   1     1852.60     1670.75    115.21 o 
  -6  -9   1       96.55       73.87     31.34 o 
  -5  -9   1      875.52      831.99     62.95 o 
  -4  -9   1     2550.70     2504.31     95.81 o 
  -3  -9   1     2547.15     2558.35     93.85 o 
  -2  -9   1        7.80       26.14     32.33 o 
  -1  -9   1     7020.89     7106.33    217.34 o 
   0  -9   1     9670.73     9664.25    251.05 o 
   1  -9   1      450.16      516.49     41.58 o 
   2  -9   1     5999.39     6336.48    187.42 o 
   3  -9   1    12132.71    12251.09    198.55 o 
   4  -9   1      195.58      202.21     38.17 o 
   5  -9   1      570.71      451.20     71.53 o 
   6  -9   1     8906.39     9077.56    283.37 o 
   7  -9   1      977.24      877.63    101.79 o 
   8  -9   1     1025.62     1038.57    113.49 o 
   9  -9   1      554.99      458.76     86.66 o 
  10  -9   1       15.84       24.76     55.02 o 
 -10  -8   1       31.43       10.32     46.08 o 
  -9  -8   1     2260.13     2786.96    171.26 o 
  -8  -8   1      207.17      248.92     44.62 o 
  -7  -8   1     2452.31     2240.58     96.82 o 
  -6  -8   1      116.62      135.74     32.32 o 
  -5  -8   1      270.02      253.74     39.46 o 
  -4  -8   1     4741.12     4853.87    126.93 o 
  -3  -8   1      543.53      559.92    144.09 o 
  -2  -8   1        0.75      -11.69     19.95 o 
  -1  -8   1     7451.44     7546.52    211.15 o 
   0  -8   1     4136.04     4196.69     96.45 o 
   1  -8   1       18.49       26.18     17.26 o 
   2  -8   1     5824.02     5829.28    121.28 o 
   3  -8   1    11320.83    11612.16    182.62 o 
   4  -8   1        1.89      -18.05     14.48 o 
   5  -8   1      864.47      880.99     50.00 o 
   6  -8   1     8816.13     8498.43    266.18 o 
   7  -8   1       80.39      107.30     50.21 o 
   8  -8   1      537.16      488.34     83.22 o 
   9  -8   1      914.94      762.77    101.11 o 
  10  -8   1       27.91       61.21     50.90 o 
  11  -8   1     1051.82     1108.73    130.68 o 
 -10  -7   1       73.39      102.48     57.09 o 
  -9  -7   1     1500.19     1471.89    125.18 o 
  -8  -7   1       57.43       68.52     27.56 o 
  -7  -7   1     2838.23     2825.15    102.45 o 
  -6  -7   1      374.88      378.32     43.48 o 
  -5  -7   1      156.32      142.75     31.85 o 
  -4  -7   1     5125.39     4898.08    122.06 o 
  -3  -7   1      923.31      871.12     52.28 o 
  -2  -7   1      414.92      448.61     47.46 o 
  -1  -7   1     7636.15     7584.66    120.20 o 
   0  -7   1     7754.42     7999.15    130.64 o 
   1  -7   1      324.72      364.06     31.30 o 
   2  -7   1     5498.01     5399.17    108.78 o 
   3  -7   1    10159.72    10178.15    167.13 o 
   4  -7   1      350.48      367.64     32.30 o 
   5  -7   1       14.94       12.69     31.64 o 
   6  -7   1     7395.04     7271.40    235.23 o 
   7  -7   1       31.20      107.30     49.52 o 
   8  -7   1       29.50       48.15     41.27 o 
   9  -7   1     1106.74     1137.62    112.11 o 
  10  -7   1      360.57      288.19     76.35 o 
  11  -7   1     1124.83     1086.03    123.12 o 
 -11  -6   1       14.41      -48.15     41.27 o 
 -10  -6   1      189.35      147.19     58.46 o 
  -9  -6   1     1106.72      873.50     98.36 o 
  -8  -6   1      133.25      117.61     32.09 o 
  -7  -6   1     3588.84     3486.60    108.13 o 
  -6  -6   1      418.81      356.96     47.46 o 
  -5  -6   1       13.25       30.93     20.27 o 
  -4  -6   1    13221.74    13506.67    330.49 o 
  -3  -6   1     1882.12     1897.45     69.27 o 
  -2  -6   1     2525.98     2635.19    142.37 o 
  -1  -6   1    17366.76    17343.14    199.17 o 
   0  -6   1    16159.88    16636.47    320.86 o 
   1  -6   1        0.32       29.61     53.30 o 
   2  -6   1     9102.94     8891.17    136.43 o 
   3  -6   1     8150.46     8164.17    130.52 o 
   4  -6   1      516.40      536.67     33.07 o 
   5  -6   1     2057.34     2084.75     60.71 o 
   6  -6   1     4836.22     5009.92    185.71 o 
   7  -6   1     1494.94     1495.27    110.05 o 
   8  -6   1      256.36      290.25     66.72 o 
   9  -6   1     1753.12     1949.22    133.43 o 
  10  -6   1       57.43       20.63     41.27 o 
  11  -6   1     2706.93     2936.90    177.45 o 
 -11  -5   1      274.65      438.82     83.22 o 
 -10  -5   1      156.08      136.87     58.46 o 
  -9  -5   1     1285.65     1264.86    107.30 o 
  -8  -5   1     1989.49     1983.70    111.42 o 
  -7  -5   1     1815.65     1860.69     76.13 o 
  -6  -5   1      868.32      954.85    110.39 o 
  -5  -5   1     2500.61     2434.85     78.03 o 
  -4  -5   1    21629.25    21702.85    265.05 o 
  -3  -5   1      659.01      575.67     49.18 o 
  -2  -5   1       88.48       98.34     20.67 o 
  -1  -5   1    22741.26    23007.86    237.75 o 
   0  -5   1    25200.54    26202.60    267.53 o 
   1  -5   1      175.32      180.66     20.14 o 
   2  -5   1    31591.41    32576.64    324.46 o 
   3  -5   1     9204.75     9267.97    131.36 o 
   4  -5   1     1495.22     1399.23     45.51 o 
   5  -5   1      878.70      796.02     34.38 o 
   6  -5   1     2279.61     2007.68    113.49 o 
   7  -5   1     4349.99     4647.45    179.52 o 
   8  -5   1       13.41      -35.08     29.58 o 
   9  -5   1     2157.39     2135.73     86.32 o 
  10  -5   1     1212.31     1227.37     70.06 o 
  11  -5   1     1664.63     1681.67    135.50 o 
  12  -5   1        5.03       37.14     48.15 o 
 -11  -4   1     1292.69     1249.73    115.55 o 
 -10  -4   1      111.33       56.40     46.77 o 
  -9  -4   1     1729.82     1728.44    115.55 o 
  -8  -4   1     3719.30     3428.11    100.77 o 
  -7  -4   1     4519.00     4360.43    108.89 o 
  -6  -4   1      821.70      790.13     47.40 o 
  -5  -4   1     5950.48     5923.56    116.67 o 
  -4  -4   1    23752.81    23859.97    348.03 o 
  -3  -4   1     1830.30     2027.40     60.54 o 
  -2  -4   1     7917.40     7871.49    121.83 o 
  -1  -4   1    19238.31    19146.43    211.07 o 
   0  -4   1    10548.04    11226.33    135.46 o 
   1  -4   1     1323.95     1364.41     41.41 o 
   2  -4   1    28227.87    28890.67    282.01 o 
   3  -4   1      187.76      157.05     16.45 o 
   4  -4   1     4549.61     4500.05     75.27 o 
   5  -4   1     2312.11     2310.31     50.06 o 
   6  -4   1     1161.47     1444.38     92.16 o 
   7  -4   1     4445.22     4227.89    164.38 o 
   8  -4   1        5.02       14.85     19.27 o 
   9  -4   1      537.29      447.32     59.49 o 
  10  -4   1     4242.54     4292.60    162.32 o 
  11  -4   1     1283.05     1343.60    124.15 o 
  12  -4   1        2.39       19.26     40.58 o 
 -12  -3   1      102.44      127.24     58.46 o 
 -11  -3   1     2215.05     2113.60    141.69 o 
 -10  -3   1       84.69       90.10     49.52 o 
  -9  -3   1       88.89       58.46     41.27 o 
  -8  -3   1     4778.92     4800.14    177.45 o 
  -7  -3   1     1130.76     1202.06     55.70 o 
  -6  -3   1      319.80      345.11     25.17 o 
  -5  -3   1     6874.61     6636.67     86.45 o 
  -4  -3   1    16366.37    16167.02    196.47 o 
  -3  -3   1      533.39      459.47     28.20 o 
  -2  -3   1      133.84      126.95     25.45 o 
  -1  -3   1    21255.17    20960.00    263.43 o 
   0  -3   1     1456.06     1429.24     55.71 o 
   1  -3   1      213.42      235.04     25.10 o 
   2  -3   1     4581.72     4677.96     70.98 o 
   3  -3   1      403.43      503.25     20.96 o 
   4  -3   1    13920.41    14010.44    181.58 o 
   5  -3   1     2960.11     2974.55     82.19 o 
   6  -3   1      284.99      293.00     46.77 o 
   7  -3   1    10190.50    10489.61    261.36 o 
   8  -3   1      406.98      418.52     99.04 o 
   9  -3   1        2.72      -11.95     17.80 o 
  10  -3   1     5017.84     5038.90    133.96 o 
  11  -3   1     1264.25     1238.07    128.96 o 
  12  -3   1        0.56       -3.17     48.15 o 
 -12  -2   1       26.35        8.25     41.27 o 
 -11  -2   1     2403.50     2659.71    152.00 o 
 -10  -2   1      244.14      168.51     51.58 o 
  -9  -2   1      160.98      175.39     48.15 o 
  -8  -2   1    14686.03    14187.63    313.64 o 
  -7  -2   1     4630.42     4552.68    136.79 o 
  -6  -2   1        6.15       -0.21     10.71 o 
  -5  -2   1    16637.65    16750.19    158.82 o 
  -4  -2   1    27440.84    28019.14    224.51 o 
  -3  -2   1      979.18     1048.19     49.18 o 
  -2  -2   1     1660.83     1822.66     64.65 o 
  -1  -2   1    37682.98    37806.19    465.64 o 
   0  -2   1      792.49      766.21     33.01 o 
   1  -2   1     4012.98     4384.05     64.31 o 
   2  -2   1    23341.41    23753.13    234.54 o 
   3  -2   1      868.66      845.45     18.70 o 
   5  -2   1     7218.99     7287.91    180.89 o 
   6  -2   1     1903.52     2113.60    100.42 o 
   7  -2   1     5964.33     5932.89    146.50 o 
   8  -2   1      827.10      867.40     51.79 o 
   9  -2   1      393.68      370.09     90.79 o 
  10  -2   1     4067.90     4069.15    119.94 o 
  11  -2   1     1077.86     1196.14    116.93 o 
  12  -2   1        8.95       43.33     41.96 o 
 -12  -1   1        5.35       -7.57     39.89 o 
 -11  -1   1     1987.62     2200.95    136.18 o 
 -10  -1   1       40.39       47.46     36.45 o 
  -9  -1   1       10.43       29.90     22.31 o 
  -8  -1   1    12074.63    11709.97    183.49 o 
  -7  -1   1     2748.24     2768.24     59.75 o 
  -6  -1   1        2.08       18.99     11.25 o 
  -5  -1   1    28444.67    29218.27    237.66 o 
  -4  -1   1    26010.39    26118.44    208.07 o 
  -3  -1   1       79.73       71.07     10.26 o 
  -2  -1   1    10456.17    10803.61    195.68 o 
  -1  -1   1    23003.31    24010.34    296.44 o 
   0  -1   1      711.58      740.07     23.39 o 
   1  -1   1       97.21      172.64      9.63 o 
   2  -1   1       56.39       92.16     18.57 o 
   3  -1   1     2528.51     2286.24     77.03 o 
   4  -1   1     2284.25     2341.26     85.29 o 
   5  -1   1     8937.89     9366.63     93.45 o 
   6  -1   1     1697.99     1750.40     58.75 o 
   7  -1   1     9623.34     9523.58    157.66 o 
   8  -1   1      347.19      388.37     37.79 o 
   9  -1   1      598.02      583.14     47.17 o 
  10  -1   1     6836.02     7390.53    161.90 o 
  11  -1   1     1028.48      914.08     91.48 o 
  12  -1   1        5.01       62.59     46.77 o 
 -12   0   1      127.06       72.91     46.77 o 
 -11   0   1     1310.81     1331.58    104.55 o 
 -10   0   1      279.89      267.44     37.94 o 
  -9   0   1      668.88      621.38     47.17 o 
  -8   0   1    13159.22    13420.63    202.49 o 
  -7   0   1     1188.26     1246.57     32.51 o 
  -6   0   1        3.92       -8.39     11.54 o 
  -5   0   1    17989.33    17671.30    158.89 o 
  -4   0   1    12254.17    12083.18    113.64 o 
  -3   0   1     3874.82     3876.70     49.72 o 
  -2   0   1    31198.38    33056.98    287.74 o 
  -1   0   1    18290.74    19410.09    170.69 o 
   1   0   1     1764.04     1937.53     35.77 o 
   2   0   1    49196.85    51306.97    597.01 o 
   3   0   1     2426.73     2424.05     35.89 o 
   4   0   1       13.05       34.71     15.80 o 
   5   0   1     3691.80     3752.89     55.66 o 
   6   0   1     1692.86     1727.67     39.72 o 
   7   0   1     8904.59     8763.95    260.68 o 
   8   0   1      203.88      212.22     31.11 o 
   9   0   1     1651.37     1605.15     70.93 o 
  10   0   1     5752.70     5860.04    207.03 o 
  11   0   1       36.38       69.47     42.64 o 
  12   0   1        0.47       30.26     44.02 o 
 -12   1   1      560.90      548.17     80.47 o 
 -11   1   1     2142.83     2197.95     92.31 o 
 -10   1   1      561.08      548.17     66.72 o 
  -9   1   1     1768.09     1782.80    143.06 o 
  -8   1   1    11525.54    11549.05    184.81 o 
  -7   1   1      148.04      110.39     37.48 o 
  -6   1   1      496.80      532.09     24.46 o 
  -5   1   1    24509.07    25092.04    205.55 o 
  -4   1   1      633.05      572.41     23.63 o 
  -3   1   1      663.97      655.21     19.56 o 
  -2   1   1    11437.40    11873.90    124.16 o 
  -1   1   1    10872.88    11370.67    156.13 o 
   0   1   1     4981.33     5083.51     84.60 o 
   1   1   1     1342.45     1251.10     36.45 o 
   2   1   1    24531.77    24218.64    220.21 o 
   3   1   1     6925.74     6582.51     76.13 o 
   4   1   1      205.76      277.74     15.93 o 
   5   1   1      636.54      608.08     24.67 o 
   6   1   1     7289.43     7124.40     92.05 o 
   7   1   1     6139.63     6071.80    194.65 o 
   8   1   1        1.11       14.74     17.98 o 
   9   1   1     2613.64     2628.76    131.37 o 
  10   1   1     5059.86     5218.32    198.09 o 
  11   1   1      156.84       86.66     48.83 o 
  12   1   1      151.17      115.55     55.02 o 
 -12   2   1      723.22      876.25     99.73 o 
 -11   2   1     2140.26     2254.04     93.77 o 
 -10   2   1      128.21      116.22     31.21 o 
  -9   2   1     4127.89     4207.30    111.93 o 
  -8   2   1     8800.08     9129.51    160.80 o 
  -7   2   1      101.49       81.17     23.39 o 
  -6   2   1     2555.40     2426.77     48.61 o 
  -5   2   1    22854.49    23100.41    193.59 o 
  -4   2   1     1749.80     1740.21     34.56 o 
  -3   2   1     2961.27     2973.24     55.69 o 
  -2   2   1     5749.91     5844.15    141.00 o 
  -1   2   1     2914.80     3007.02    104.20 o 
   0   2   1    16611.45    16095.16    223.53 o 
   1   2   1     4060.19     3817.94     67.75 o 
   2   2   1      381.36      400.46     21.64 o 
   3   2   1    10972.35    10743.63    137.90 o 
   4   2   1      570.96      571.83     24.25 o 
   5   2   1       15.22        6.17      9.02 o 
   6   2   1     9742.78     9784.23    117.62 o 
   7   2   1     7451.27     7288.44    129.32 o 
   8   2   1      209.66      234.54     48.83 o 
   9   2   1     4948.05     4795.33    182.95 o 
  10   2   1     4659.33     4338.63    182.95 o 
  11   2   1        3.96       45.39     41.27 o 
  12   2   1      213.14      235.91     69.47 o 
 -12   3   1     2275.11     2549.67    158.88 o 
 -11   3   1     2150.54     2140.43    140.31 o 
 -10   3   1        1.77        3.70     22.30 o 
  -9   3   1     5535.41     5628.60    130.80 o 
  -8   3   1     7654.79     7646.18    145.92 o 
  -7   3   1       66.62      117.69     22.89 o 
  -6   3   1     7466.16     7693.67    149.62 o 
  -5   3   1    24976.08    25597.41    209.96 o 
  -4   3   1      125.88      136.18     32.33 o 
  -3   3   1     3797.69     3970.91     72.05 o 
  -2   3   1     4647.70     4497.35     74.47 o 
  -1   3   1     1620.17     1806.95     62.59 o 
   0   3   1     5369.34     5486.99     78.01 o 
   1   3   1     1343.78     1222.37     36.81 o 
   2   3   1     2488.96     2520.58     56.90 o 
   3   3   1     9398.58     9396.79    130.09 o 
   4   3   1      842.19      741.47     37.15 o 
   5   3   1        2.08       -1.55      9.93 o 
   6   3   1     9822.45     9793.95    293.35 o 
   7   3   1     6714.05     6832.64    130.13 o 
   8   3   1      125.71      138.94     44.71 o 
   9   3   1     1966.75     2070.27    123.80 o 
  10   3   1     4266.82     4073.14    184.33 o 
  11   3   1       30.49      -22.01     36.45 o 
 -12   4   1     3812.82     3994.73    203.59 o 
 -11   4   1     1844.75     1845.36    134.12 o 
 -10   4   1        2.91      -11.69     35.08 o 
  -9   4   1     6217.88     6402.02    229.04 o 
  -8   4   1     4319.48     4239.50    105.65 o 
  -7   4   1      132.65      122.10     23.64 o 
  -6   4   1     5416.20     5415.14     76.80 o 
  -5   4   1    13550.40    13603.78    174.62 o 
  -4   4   1       24.65       30.83     38.86 o 
  -3   4   1     6326.04     6521.38    104.60 o 
  -2   4   1     5468.06     5181.57     88.72 o 
  -1   4   1      330.55      345.00     23.01 o 
   0   4   1     4788.04     4845.36     63.88 o 
   1   4   1      208.56      242.63     21.33 o 
   2   4   1       44.47       81.97     24.76 o 
   3   4   1    35890.64    36587.85    363.29 o 
   4   4   1     4099.67     4241.40    116.24 o 
   5   4   1      138.81      139.38     23.59 o 
   6   4   1     9646.45     9487.16    291.97 o 
   7   4   1     1134.92     1110.63     62.93 o 
   8   4   1       17.62      -10.32     31.64 o 
   9   4   1     5126.58     4994.79    200.84 o 
  10   4   1     2159.38     2049.64    137.56 o 
  11   4   1      162.04      226.29     71.53 o 
 -12   5   1     3186.01     3491.26    198.09 o 
 -11   5   1      599.92      597.01     91.48 o 
 -10   5   1       14.77        0.69     35.08 o 
  -9   5   1     4270.09     4267.10    193.27 o 
  -8   5   1     3200.14     3077.90    158.88 o 
  -7   5   1      221.07      185.71     50.90 o 
  -6   5   1     3281.99     3217.50     79.44 o 
  -5   5   1     5468.54     5124.50    100.64 o 
  -4   5   1     2299.32     2301.84     65.17 o 
  -3   5   1     1943.66     2067.41     60.31 o 
  -2   5   1     4301.50     4061.92     84.69 o 
  -1   5   1     9230.63     9791.80    186.39 o 
   0   5   1     5959.40     6023.68     79.51 o 
   1   5   1      951.68      987.72     46.19 o 
   2   5   1     5436.15     5315.86    102.23 o 
   3   5   1    34921.46    34237.66    357.17 o 
   4   5   1       15.63       -9.04     13.76 o 
   5   5   1     2061.85     2000.08     71.45 o 
   6   5   1     7745.80     7648.50    253.80 o 
   7   5   1     1257.40     1247.43     64.62 o 
   8   5   1        0.45      -23.39     27.51 o 
   9   5   1     3906.66     4027.06    185.02 o 
  10   5   1      898.93     1064.71    110.05 o 
  11   5   1      517.95      411.99     81.85 o 
 -11   6   1      162.32      189.83     66.03 o 
 -10   6   1      590.92      456.01     82.54 o 
  -9   6   1     5482.36     5634.44    229.04 o 
  -8   6   1      296.48      359.72     69.47 o 
  -7   6   1      616.50      598.38     77.72 o 
  -6   6   1     2241.99     2213.30     74.97 o 
  -5   6   1     4164.71     4266.68     97.81 o 
  -4   6   1      859.10      928.91     45.42 o 
  -3   6   1        0.34       18.48     24.76 o 
  -2   6   1     5998.80     6267.21    115.38 o 
  -1   6   1     6330.93     6318.13    124.84 o 
   0   6   1     4448.55     4386.70     88.22 o 
   1   6   1       87.09       54.82     17.39 o 
   2   6   1     9040.64     9198.61    206.34 o 
   3   6   1    19161.19    19213.60    247.66 o 
   4   6   1      245.32      243.33     31.30 o 
   5   6   1     3174.88     3055.43     93.13 o 
   6   6   1     7272.00     7249.97    153.65 o 
   7   6   1      679.86      723.70     53.73 o 
   8   6   1       45.34       56.40     41.27 o 
   9   6   1     2101.94     2265.61    143.75 o 
  10   6   1      186.58      224.22     70.16 o 
 -11   7   1      389.92      503.47     94.92 o 
 -10   7   1      395.12      213.91     66.72 o 
  -9   7   1     4224.21     4214.14    206.34 o 
  -8   7   1      784.55      704.99     90.79 o 
  -7   7   1     1718.52     1744.26    124.49 o 
  -6   7   1     1253.30     1214.93     58.20 o 
  -5   7   1      906.68      839.84     48.35 o 
  -4   7   1     1081.97     1085.61     52.87 o 
  -3   7   1      243.89      261.41     85.63 o 
  -2   7   1      958.63      851.90     46.13 o 
  -1   7   1     5179.42     4892.20    103.16 o 
   0   7   1     5013.89     5074.73    101.74 o 
   1   7   1      548.62      585.82     85.97 o 
   2   7   1    10391.74    10397.63    172.67 o 
   3   7   1     8976.52     8744.39    160.58 o 
   4   7   1     1232.92     1282.12     63.14 o 
   5   7   1     2657.21     2552.33     91.43 o 
   6   7   1     9297.45     9046.23    181.16 o 
   7   7   1      566.61      552.95     68.44 o 
   8   7   1      234.75      289.56     67.40 o 
   9   7   1     1952.63     1823.35    138.25 o 
  10   7   1       79.64       84.60     55.71 o 
 -10   8   1      726.32      649.28    102.48 o 
  -9   8   1     3634.02     3461.00    192.58 o 
  -8   8   1      817.98      724.25     96.98 o 
  -7   8   1       59.07       77.03     45.39 o 
  -6   8   1     3061.51     3126.73    160.94 o 
  -5   8   1      497.46      442.74     40.96 o 
  -4   8   1     2302.14     2291.16     78.94 o 
  -3   8   1     1292.96     1375.20     61.69 o 
  -2   8   1     1503.52     1382.81    101.45 o 
  -1   8   1     7564.45     7300.83    137.27 o 
   0   8   1     4683.84     4744.43    164.38 o 
   1   8   1      522.11      459.45     59.84 o 
   2   8   1     7238.79     7206.20    147.07 o 
   3   8   1     3269.67     3212.05    101.30 o 
   4   8   1       94.32      150.93     32.21 o 
   5   8   1     1962.67     1971.72     84.87 o 
   6   8   1     8959.73     8517.57    184.56 o 
   7   8   1        8.74        5.60     25.28 o 
   8   8   1      121.11      118.14     71.19 o 
   9   8   1     1863.97     1827.48    141.69 o 
 -10   9   1      348.96      273.74     81.85 o 
  -9   9   1     2626.85     2659.03    176.08 o 
  -8   9   1       60.99       92.16     55.71 o 
  -7   9   1      221.60      262.74     67.40 o 
  -6   9   1     1149.97     1177.51    111.42 o 
  -5   9   1       44.39       14.82     26.14 o 
  -4   9   1     4050.62     4150.36    113.59 o 
  -3   9   1      884.46      868.71     55.13 o 
  -2   9   1      380.03      393.18     45.74 o 
  -1   9   1    15026.79    14872.25    326.02 o 
   0   9   1     2163.98     2145.24    118.30 o 
   1   9   1      101.87       72.22     38.52 o 
   2   9   1     9642.44     9674.21    183.21 o 
   3   9   1     2764.23     2888.84    100.10 o 
   4   9   1       93.31       44.24     26.25 o 
   5   9   1     3344.20     3331.86    115.26 o 
   6   9   1     3571.69     3592.13    242.79 o 
   7   9   1        2.00      -22.63     23.78 o 
   8   9   1      356.48      338.71    103.86 o 
  -9  10   1     1248.38     1291.68    135.50 o 
  -8  10   1      508.51      555.05     94.23 o 
  -7  10   1      135.40      105.92     56.40 o 
  -6  10   1     1181.37     1197.46    115.55 o 
  -5  10   1      637.18      783.63     58.17 o 
  -4  10   1     6401.08     6283.95    163.35 o 
  -3  10   1       32.46       -3.07     28.89 o 
  -2  10   1     1933.37     1927.90    114.86 o 
  -1  10   1     7785.94     7750.79    236.60 o 
   0  10   1      699.52      626.58     74.28 o 
   1  10   1     1734.55     1885.25    119.68 o 
   2  10   1     7869.19     7613.24    248.98 o 
   3  10   1     1754.88     1706.45    100.42 o 
   4  10   1       68.96       44.55     33.01 o 
   5  10   1     3010.41     3116.21    116.21 o 
   6  10   1     1390.98     1623.68     91.92 o 
   7  10   1       89.75       27.44     39.89 o 
  -8  11   1      496.51      502.09     96.98 o 
  -7  11   1      103.71       35.77     48.83 o 
  -6  11   1      410.60      505.53     83.91 o 
  -5  11   1     1464.60     1502.52     86.32 o 
  -4  11   1     5512.49     5443.92    143.66 o 
  -3  11   1       67.18      144.44     47.46 o 
  -2  11   1     2288.99     2503.58    138.94 o 
  -1  11   1     6275.64     6246.58    223.53 o 
   0  11   1       12.67       11.69     30.26 o 
   1  11   1     1546.49     1621.83    119.68 o 
   2  11   1     8020.53     8106.39    271.68 o 
   3  11   1     1646.22     1625.95    124.49 o 
   4  11   1        8.12        4.11     33.36 o 
   5  11   1     1377.18     1348.08    144.09 o 
   6  11   1      586.80      699.49     68.82 o 
  -7  12   1       34.10       63.97     59.15 o 
  -6  12   1      266.78      333.58     80.47 o 
  -5  12   1     2563.28     2780.08    169.20 o 
  -4  12   1     3008.60     2967.16    151.32 o 
  -3  12   1      228.19      179.52     56.40 o 
  -2  12   1     2183.05     2059.27    133.43 o 
  -1  12   1     4491.46     4489.94    199.46 o 
   0  12   1      219.89      188.46     59.84 o 
   1  12   1      839.49      812.98     96.98 o 
   3  12   1      373.62      418.87     79.10 o 
   4  12   1        0.64      -11.69     37.14 o 
   5  12   1     1554.90     1434.56     93.54 o 
  -4  13   1     1687.85     1658.28    123.80 o 
  -3  13   1       21.93       37.83     40.58 o 
  -2  13   1     2949.18     3138.42    172.64 o 
  -1  13   1     3433.25     3850.98    196.02 o 
   0  13   1        0.89        9.63     38.52 o 
   1  13   1      641.15      665.79     98.36 o 
   2  13   1     2979.79     2919.70    177.45 o 
  -2 -14   2     1084.36     1070.21    118.30 o 
  -1 -14   2     4405.12     4219.64    210.47 o 
   0 -14   2       74.01       45.39     48.83 o 
   1 -14   2     1256.96      998.68    105.92 o 
   2 -14   2     5288.36     5564.29    229.72 o 
   3 -14   2      596.66      719.44     92.85 o 
  -4 -13   2      551.26      655.47     95.60 o 
  -3 -13   2        0.25      -30.26     30.95 o 
  -2 -13   2     2452.56     2439.62    155.44 o 
  -1 -13   2     3342.03     3361.96    178.83 o 
   0 -13   2      107.88      145.81     50.90 o 
   1 -13   2      825.68     1020.00    104.55 o 
   2 -13   2     5346.03     5425.35    215.28 o 
   3 -13   2        5.15       -3.44     34.39 o 
   5 -13   2     1798.05     1877.00    144.44 o 
   6 -13   2       30.36       69.47     52.96 o 
  -6 -12   2       29.48       34.39     36.45 o 
  -5 -12   2     3323.88     3603.37    191.90 o 
  -4 -12   2     1402.44     1261.42    118.30 o 
  -3 -12   2       87.84       57.09     44.71 o 
  -2 -12   2     3437.54     3264.98    171.26 o 
  -1 -12   2     1912.84     1863.24    126.55 o 
   0 -12   2      127.11       38.52     40.58 o 
   1 -12   2     2436.68     2465.76    140.31 o 
   2 -12   2     4336.35     4421.17    183.64 o 
   3 -12   2       63.54       89.41     41.96 o 
   4 -12   2        9.65       42.64     43.33 o 
   5 -12   2      996.00      955.35    105.23 o 
   6 -12   2       90.90      112.80     53.65 o 
   7 -12   2      524.26      630.71     98.36 o 
  -7 -11   2       23.83       80.54     59.49 o 
  -6 -11   2      600.82      575.03     61.23 o 
  -5 -11   2     4082.82     3972.03    189.83 o 
  -4 -11   2     2416.25     2275.92    140.31 o 
  -3 -11   2       64.53       19.26     32.33 o 
  -2 -11   2     7294.67     7111.14    242.79 o 
  -1 -11   2     3889.74     3887.43    175.39 o 
   0 -11   2       94.72       88.04     41.96 o 
   1 -11   2     3556.94     3532.53    158.88 o 
   2 -11   2     5785.90     5661.95    197.40 o 
   3 -11   2      550.65      639.44     83.22 o 
   4 -11   2        1.08       -6.35     21.37 o 
   5 -11   2     1637.64     1672.04    125.18 o 
   6 -11   2      317.42      268.24     70.16 o 
   7 -11   2      479.72      444.32     86.66 o 
   8 -11   2      624.69      527.54     92.16 o 
  -8 -10   2     2312.35     2401.27    160.94 o 
  -7 -10   2       12.08       10.34     25.16 o 
  -6 -10   2      426.84      439.64     53.46 o 
  -5 -10   2     6105.25     6225.59    240.39 o 
  -4 -10   2     1086.64     1152.75    101.79 o 
  -3 -10   2      513.24      415.43     70.16 o 
  -2 -10   2    15318.37    15335.83    359.03 o 
  -1 -10   2     4872.84     5017.49    187.77 o 
   0 -10   2       52.85       48.15     34.39 o 
   1 -10   2     4384.15     4496.14    168.51 o 
   2 -10   2     6168.20     6305.38    226.63 o 
   3 -10   2      299.54      314.05    111.42 o 
   4 -10   2      111.10      131.77     30.28 o 
   5 -10   2     2093.45     2219.52    139.62 o 
   6 -10   2     2162.92     2040.70    138.25 o 
   7 -10   2      956.06      714.62     95.60 o 
   8 -10   2      316.75      377.60     83.22 o 
   9 -10   2      920.06      875.57    113.49 o 
  -9  -9   2      636.34      570.24     64.43 o 
  -8  -9   2     3171.14     3256.95    122.91 o 
  -7  -9   2        4.83       61.85     28.25 o 
  -6  -9   2      561.39      506.38     53.74 o 
  -5  -9   2     6555.73     6717.21    162.68 o 
  -4  -9   2      317.27      306.76     43.21 o 
  -3  -9   2     2421.45     2313.75    127.24 o 
  -2  -9   2    19250.75    19710.22    401.67 o 
  -1  -9   2     2937.70     2837.85    132.74 o 
   0  -9   2       35.52        8.94     28.89 o 
   1  -9   2     7059.19     7123.59    235.91 o 
   2  -9   2     3604.04     3636.75    100.16 o 
   3  -9   2      530.52      527.03     43.43 o 
   4  -9   2      948.60     1048.03     55.86 o 
   5  -9   2     1070.94     1123.17    101.11 o 
   6  -9   2     3902.62     4174.93    188.46 o 
   7  -9   2      459.26      478.02     81.16 o 
   8  -9   2      366.75      386.54     80.47 o 
   9  -9   2     1814.12     1926.52    149.25 o 
  10  -9   2     1657.37     1660.34    147.19 o 
 -10  -8   2       58.65       61.21     57.09 o 
  -9  -8   2     2386.29     2422.90    107.01 o 
  -8  -8   2     2865.81     2985.37    174.70 o 
  -7  -8   2        1.20       -9.64     24.47 o 
  -6  -8   2     1072.61     1079.18     68.79 o 
  -5  -8   2     6411.23     6202.10    150.01 o 
  -4  -8   2       45.09       68.15     26.99 o 
  -3  -8   2     3952.97     3897.09    110.16 o 
  -2  -8   2    13870.68    13797.23    305.38 o 
  -1  -8   2      377.55      356.28     52.27 o 
   0  -8   2        1.07       11.30     16.03 o 
   1  -8   2     6779.61     7202.97    134.91 o 
   2  -8   2       17.38       35.77     18.48 o 
   3  -8   2     5048.78     5243.09    114.84 o 
   4  -8   2      825.72      895.77     53.65 o 
   5  -8   2       40.75       24.76     34.39 o 
   6  -8   2     8143.03     8330.61    262.05 o 
   7  -8   2     1201.08     1185.76    107.98 o 
   8  -8   2       22.51       15.82     39.89 o 
   9  -8   2     2255.40     2517.34    161.63 o 
  10  -8   2     2344.09     2365.34    163.70 o 
 -10  -7   2       29.99       74.97     52.96 o 
  -9  -7   2     4302.85     3903.26    127.89 o 
  -8  -7   2     2957.34     2765.18    149.60 o 
  -7  -7   2      132.85       90.31     45.39 o 
  -6  -7   2     4095.32     4089.60    118.89 o 
  -5  -7   2     7914.54     7922.20    163.59 o 
  -4  -7   2       71.86       84.64     30.95 o 
  -3  -7   2     2334.19     2357.96     98.35 o 
  -2  -7   2     8196.21     8118.77    213.91 o 
  -1  -7   2       44.33       72.40     18.01 o 
   0  -7   2      607.37      688.76     38.95 o 
   1  -7   2     8958.54     9067.48    146.13 o 
   2  -7   2        7.37        5.95     15.14 o 
   3  -7   2     3880.39     3899.90     91.22 o 
   4  -7   2      914.34      936.96     45.66 o 
   5  -7   2      476.27      479.40     66.03 o 
   6  -7   2     8614.98     8502.56    257.24 o 
   7  -7   2     1972.86     1713.99    123.80 o 
   8  -7   2      417.19      332.21     68.78 o 
   9  -7   2     5520.88     5380.64    228.35 o 
  10  -7   2      846.56     1020.00    114.86 o 
  11  -7   2       31.10        2.06     49.52 o 
 -11  -6   2      298.43      203.59     68.78 o 
 -10  -6   2        2.82      -15.13     44.02 o 
  -9  -6   2     3479.44     3443.80    175.39 o 
  -8  -6   2     4380.13     4053.67    173.33 o 
  -7  -6   2       87.53      119.38     30.71 o 
  -6  -6   2     4519.04     4462.95    118.13 o 
  -5  -6   2    11530.61    11337.06    190.62 o 
  -4  -6   2       91.06       94.79     26.82 o 
  -3  -6   2     7337.91     7417.81    139.32 o 
  -2  -6   2     7676.49     7865.43    281.31 o 
  -1  -6   2     1777.98     1968.48     70.84 o 
   0  -6   2      315.57      289.49     26.27 o 
   1  -6   2    13112.41    13201.58    174.34 o 
   2  -6   2     1113.84     1131.97     92.51 o 
   3  -6   2     3951.46     3815.97     83.77 o 
   4  -6   2      491.85      454.57     30.41 o 
   5  -6   2       24.97       32.37     13.76 o 
   6  -6   2     6946.22     6939.88    220.10 o 
   7  -6   2       19.46       80.47     42.64 o 
   8  -6   2       61.56       80.47     45.39 o 
   9  -6   2     7718.50     7586.41    264.11 o 
  10  -6   2     1444.10     1559.25     79.78 o 
  11  -6   2       49.15       22.70     48.15 o 
 -11  -5   2        4.85       48.15     55.71 o 
 -10  -5   2        4.69      -15.13     34.39 o 
  -9  -5   2     3428.89     3302.12    165.76 o 
  -8  -5   2     1713.64     1629.03     75.04 o 
  -7  -5   2      233.62      223.46     35.24 o 
  -6  -5   2    10750.37    10500.48    423.00 o 
  -5  -5   2     5904.96     5847.34    124.20 o 
  -4  -5   2     3207.03     3246.13     87.25 o 
  -3  -5   2     3646.91     3559.35    127.24 o 
  -2  -5   2     3060.25     3038.02     53.21 o 
  -1  -5   2     8451.89     8547.92    454.98 o 
   0  -5   2     1045.29     1051.85     39.94 o 
   1  -5   2    13793.19    14419.54    176.67 o 
   2  -5   2     3332.40     3403.94     73.17 o 
   3  -5   2     9590.92     9621.36    133.99 o 
   4  -5   2      612.88      650.42     30.61 o 
   5  -5   2      608.45      634.48     35.77 o 
   6  -5   2     7708.21     7547.89    222.85 o 
   7  -5   2      136.65      191.90     50.90 o 
   8  -5   2      893.57      945.03     95.60 o 
   9  -5   2     9628.61     9880.91    295.07 o 
  10  -5   2      797.66      819.43     81.50 o 
  11  -5   2        0.50       25.29     27.86 o 
  12  -5   2      966.45     1085.35    119.68 o 
 -12  -4   2     1941.24     2037.26    149.25 o 
 -11  -4   2       51.23       58.46     46.08 o 
 -10  -4   2       14.52      -16.51     33.01 o 
  -9  -4   2     7035.05     6662.01    226.29 o 
  -8  -4   2     2592.41     2440.86     92.16 o 
  -7  -4   2        6.99       17.60     19.50 o 
  -6  -4   2    18746.22    18585.90    508.28 o 
  -5  -4   2     3382.08     3461.25     88.32 o 
  -4  -4   2     1585.09     1636.96     81.85 o 
  -3  -4   2     9842.75     9852.71    204.96 o 
  -2  -4   2      842.76      797.46     38.41 o 
  -1  -4   2    13472.74    13065.30    149.83 o 
   0  -4   2        0.03       17.65     11.05 o 
   1  -4   2     4911.44     4869.08     82.25 o 
   2  -4   2     8604.54     8905.22    120.09 o 
   3  -4   2     8713.76     8481.07    112.31 o 
   4  -4   2      757.87      827.56     32.67 o 
   5  -4   2    10108.33    10170.24    145.47 o 
   6  -4   2     6081.50     6087.70    191.21 o 
   7  -4   2        6.46       -8.94     28.89 o 
   8  -4   2     2588.06     2447.19    132.74 o 
   9  -4   2     8167.76     8152.55    168.34 o 
  10  -4   2      483.06      409.75     46.92 o 
  11  -4   2       14.94       -5.28     27.09 o 
  12  -4   2     1433.23     1485.80     87.35 o 
 -12  -3   2     1706.02     2075.77    145.81 o 
 -11  -3   2       24.90      -28.20     32.33 o 
 -10  -3   2      802.53      775.84     87.35 o 
  -9  -3   2     9146.43     8719.90    251.73 o 
  -8  -3   2      492.03      502.16     41.81 o 
  -7  -3   2      200.94      205.79     21.94 o 
  -6  -3   2    16272.53    16334.72    167.96 o 
  -5  -3   2     1854.38     1881.90     69.20 o 
  -4  -3   2        3.51        8.00      9.67 o 
  -3  -3   2     7032.26     6719.03    108.91 o 
  -2  -3   2       93.74      105.58     17.63 o 
  -1  -3   2    11695.97    11872.77    200.15 o 
   0  -3   2     7756.25     7850.93    100.64 o 
   1  -3   2     2808.77     2959.33     56.60 o 
   2  -3   2    11225.65    11467.07    132.04 o 
   3  -3   2     6024.27     6155.79     95.60 o 
   4  -3   2       43.70       52.27     24.76 o 
   5  -3   2    15639.37    15610.95    306.07 o 
   6  -3   2    12376.14    12875.58    284.06 o 
   7  -3   2      467.57      416.81     57.09 o 
   8  -3   2     3208.52     2990.83    199.46 o 
   9  -3   2     8779.14     8643.71    244.17 o 
  10  -3   2      369.79      307.45     42.76 o 
  11  -3   2       25.23       31.82     25.94 o 
  12  -3   2     2677.76     2787.70    113.12 o 
 -12  -2   2     1571.29     1623.89    129.99 o 
 -11  -2   2       91.76       66.03     45.39 o 
 -10  -2   2      765.87      711.87     81.16 o 
  -9  -2   2    12293.50    12475.28    302.63 o 
  -8  -2   2      608.41      619.27     45.13 o 
  -7  -2   2     1726.98     1655.51     49.51 o 
  -6  -2   2    17295.13    17163.71    172.21 o 
  -5  -2   2      365.87      379.54     22.36 o 
  -4  -2   2      686.71      818.88     27.82 o 
  -3  -2   2     7919.51     7613.92     98.24 o 
  -2  -2   2     1639.77     1640.04     86.32 o 
  -1  -2   2    21026.59    21133.97    284.75 o 
   0  -2   2       46.54       50.56     10.18 o 
   1  -2   2       25.87       24.33     10.25 o 
   2  -2   2    13212.26    13549.27    139.46 o 
   3  -2   2     6001.20     6356.63    147.19 o 
   4  -2   2       50.31       59.15     24.07 o 
   5  -2   2    18841.43    18099.40    326.02 o 
   6  -2   2    12198.15    12150.64    264.80 o 
   7  -2   2      209.14      232.86     78.41 o 
   8  -2   2     3522.53     3481.84    109.70 o 
   9  -2   2     8016.76     7664.93    159.47 o 
  10  -2   2      194.01      198.67     36.32 o 
  11  -2   2      128.29      112.72     34.20 o 
  12  -2   2     1822.74     2209.21    140.31 o 
 -12  -1   2     2216.89     2444.43    149.94 o 
 -11  -1   2       16.63       14.44     39.89 o 
 -10  -1   2     2682.77     2648.02    136.87 o 
  -9  -1   2    12667.05    12701.41    206.15 o 
  -8  -1   2       53.81       24.75     20.41 o 
  -7  -1   2      366.81      382.08     25.89 o 
  -6  -1   2    15774.12    16040.58    304.23 o 
  -5  -1   2      417.73      396.61     22.19 o 
  -4  -1   2       29.39       48.00     10.85 o 
  -3  -1   2    16295.49    16356.47    172.37 o 
  -2  -1   2      666.26      688.12     21.64 o 
   0  -1   2      192.25      192.58     15.82 o 
   1  -1   2      469.17      520.03     17.68 o 
   2  -1   2    10313.53    10730.27    111.15 o 
   3  -1   2     4613.66     4482.38    114.17 o 
   4  -1   2      109.29      101.79     24.76 o 
   5  -1   2    28983.35    28815.98    442.25 o 
   6  -1   2    11390.24    11680.14    172.07 o 
   7  -1   2      375.79      411.29     36.17 o 
   8  -1   2     3659.75     3555.55     98.93 o 
   9  -1   2     4062.20     3955.53    111.34 o 
  10  -1   2      381.56      467.87     47.40 o 
  11  -1   2      126.39      110.74     47.46 o 
  12  -1   2     2030.87     2128.05    142.37 o 
 -12   0   2     2138.45     2485.70    150.63 o 
 -11   0   2      295.63      372.79     66.72 o 
 -10   0   2     4170.07     4557.50    246.58 o 
  -9   0   2     4725.76     4794.74    120.05 o 
  -8   0   2     1497.33     1434.67     63.20 o 
  -7   0   2      150.16      140.10     14.94 o 
  -6   0   2     3681.83     3533.90     52.78 o 
  -5   0   2     2558.12     2562.23     41.57 o 
  -4   0   2       90.45      130.72     10.96 o 
  -3   0   2     4990.01     4814.29     51.28 o 
  -2   0   2    16452.73    17001.12    165.82 o 
  -1   0   2    34042.73    34789.83    321.20 o 
   0   0   2     1319.33     1371.47     39.20 o 
   1   0   2     6146.88     6615.24    102.48 o 
   2   0   2    36885.83    38160.82    720.12 o 
   3   0   2      979.16      935.92     51.24 o 
   4   0   2      565.99      587.64     24.26 o 
   5   0   2    26289.70    26930.41    218.25 o 
   6   0   2     3206.33     3134.60     79.95 o 
   7   0   2      145.57      144.45     25.53 o 
   8   0   2     5008.52     5286.78    228.00 o 
   9   0   2     3239.95     3362.74    102.01 o 
  10   0   2      781.27      843.24     85.97 o 
  11   0   2      455.09      440.88     73.59 o 
  12   0   2     1542.19     1293.06    116.93 o 
 -12   1   2      776.65      868.69     97.67 o 
 -11   1   2      319.17      270.74     43.33 o 
 -10   1   2     6952.86     6998.48    156.37 o 
  -9   1   2     1579.31     1739.56    237.98 o 
  -8   1   2     2267.78     2318.57    149.25 o 
  -7   1   2      706.06      740.23     32.19 o 
  -6   1   2     1876.13     2008.64     46.18 o 
  -5   1   2     3233.29     3221.31     82.19 o 
  -4   1   2      816.45      945.54     27.14 o 
  -3   1   2      484.96      402.99     22.14 o 
  -2   1   2    19882.47    19986.21    198.90 o 
  -1   1   2     1249.74     1397.99     34.86 o 
   0   1   2       30.17       30.95     11.69 o 
   1   1   2     9237.21     9611.98    149.25 o 
   2   1   2    41705.16    42275.74    582.26 o 
   3   1   2     5023.36     4939.03     61.22 o 
   4   1   2      821.25      766.74     24.95 o 
   5   1   2    14100.25    14142.04    138.08 o 
   6   1   2      205.26      186.15     16.71 o 
   7   1   2      296.88      259.85     36.11 o 
   8   1   2     2814.84     2835.05    134.46 o 
   9   1   2      483.49      482.83     67.40 o 
  10   1   2     1152.59     1227.03    101.11 o 
  11   1   2      259.29      169.20     53.65 o 
  12   1   2      571.80      605.95     90.79 o 
 -12   2   2      560.83      569.50     86.66 o 
 -11   2   2        6.94      -32.33     32.33 o 
 -10   2   2     4973.82     5268.21    133.47 o 
  -9   2   2     1035.06      904.94     55.30 o 
  -8   2   2     1217.00     1110.79     55.23 o 
  -7   2   2      634.52      548.37     28.84 o 
  -6   2   2       67.50       68.94     13.54 o 
  -5   2   2     5040.52     5116.69     74.37 o 
  -4   2   2        5.75       19.21     11.34 o 
  -3   2   2      870.78      906.03     48.15 o 
  -2   2   2     2833.04     2758.62     81.85 o 
  -1   2   2     4879.86     4950.63     76.02 o 
   0   2   2      874.86      790.97     37.83 o 
   1   2   2      751.48      797.20     53.99 o 
   2   2   2    48432.28    48663.75    421.91 o 
   3   2   2     5438.78     5558.90     68.06 o 
   4   2   2     5720.64     5934.05     76.17 o 
   5   2   2    14245.12    13927.12    148.04 o 
   6   2   2      279.86      282.42     27.95 o 
   7   2   2      221.54      242.79     46.08 o 
   8   2   2     8460.66     8811.38    243.48 o 
   9   2   2       40.57       22.70     30.26 o 
  10   2   2     1547.03     1573.68    114.86 o 
  11   2   2      343.38      230.41     63.97 o 
 -12   3   2       96.55       47.46     48.83 o 
 -11   3   2        0.14       35.08     39.20 o 
 -10   3   2     3295.06     3260.85    164.38 o 
  -9   3   2      391.37      374.85     63.28 o 
  -8   3   2     1121.31     1070.68     55.19 o 
  -7   3   2     2110.51     2093.82     50.41 o 
  -6   3   2      330.17      305.92     20.52 o 
  -5   3   2     7623.20     7602.68     90.86 o 
  -4   3   2       16.91       11.96      7.23 o 
  -3   3   2     2054.08     2097.93     56.06 o 
  -2   3   2     8473.26     8482.23    118.57 o 
  -1   3   2    12369.20    12111.43    209.78 o 
   0   3   2        0.14       -2.29      6.19 o 
   1   3   2     2364.64     2126.74     67.75 o 
   2   3   2    32905.88    31962.96    305.58 o 
   3   3   2     2415.34     2488.62     61.52 o 
   4   3   2     9332.54     9512.56    103.70 o 
   5   3   2     8245.56     8279.82    100.63 o 
   6   3   2       45.60       76.73     19.48 o 
   7   3   2      359.40      441.57     57.09 o 
   8   3   2     7812.26     8188.92    238.67 o 
   9   3   2      234.05      231.79     54.34 o 
  10   3   2      769.45      828.80     94.23 o 
  11   3   2       60.17       82.54     50.21 o 
 -12   4   2        3.59      105.92     55.02 o 
 -11   4   2       68.06      -35.08     37.83 o 
 -10   4   2     5205.41     4928.07    209.78 o 
  -9   4   2       60.70       70.84     44.02 o 
  -8   4   2      585.37      447.07     71.53 o 
  -7   4   2     3445.59     3315.19    150.63 o 
  -6   4   2      542.20      606.24     27.64 o 
  -5   4   2    11837.48    12368.14    219.70 o 
  -4   4   2     1748.43     1933.17    144.44 o 
  -3   4   2      114.96      186.42     27.86 o 
  -2   4   2    11076.54    10393.50    143.33 o 
  -1   4   2    10127.28     9860.96    191.21 o 
   0   4   2        3.53       20.97     10.29 o 
   1   4   2    16805.66    16354.05    186.00 o 
   2   4   2    23663.47    24562.15    261.03 o 
   3   4   2       78.13       83.96     17.75 o 
   4   4   2     6675.60     6535.85    119.14 o 
   5   4   2     6590.13     6588.24    125.56 o 
   6   4   2      814.72      797.98     47.37 o 
   7   4   2      145.04      179.20     29.77 o 
   8   4   2     6185.36     6287.85    215.28 o 
   9   4   2      455.51      350.78     66.03 o 
  10   4   2      728.41      638.96     89.41 o 
  11   4   2      221.39      198.77     67.40 o 
 -12   5   2      261.05      171.26     67.40 o 
 -11   5   2       50.52      111.42     56.40 o 
 -10   5   2     3300.73     3284.24    176.08 o 
  -9   5   2        1.59      -15.13     33.01 o 
  -8   5   2     1298.75     1564.74    117.61 o 
  -7   5   2      975.04      980.80     92.16 o 
  -6   5   2     1943.05     1796.78    168.17 o 
  -5   5   2     8535.47     8440.90    141.59 o 
  -4   5   2      689.98      632.66     37.82 o 
  -3   5   2     3300.79     3478.50     82.36 o 
  -2   5   2    25605.52    25404.30    279.77 o 
  -1   5   2    12371.30    12645.62    167.77 o 
   0   5   2     2296.39     2484.58     49.94 o 
   1   5   2    32810.09    33176.25    265.60 o 
   2   5   2     7501.87     7548.24    125.84 o 
   3   5   2      157.24      154.79     28.20 o 
   4   5   2     5722.07     5737.45    118.18 o 
   5   5   2     7543.37     7569.02    144.61 o 
   6   5   2     1637.24     1648.85    108.33 o 
   7   5   2      859.18      839.06     55.39 o 
   8   5   2     1792.24     1807.53    121.05 o 
   9   5   2      937.79     1106.67    106.61 o 
  10   5   2      976.15      872.82    105.23 o 
 -11   6   2      514.53      449.82     87.35 o 
 -10   6   2      913.51      977.36    108.67 o 
  -9   6   2      864.60      724.94     92.85 o 
  -8   6   2      564.88      453.26     74.97 o 
  -7   6   2     1492.89     1614.26    116.24 o 
  -6   6   2     1257.33     1267.63     57.13 o 
  -5   6   2     5691.67     5516.30    116.67 o 
  -4   6   2     1859.81     2033.94     68.44 o 
  -3   6   2     3041.41     2848.97    114.17 o 
  -2   6   2    23072.61    22702.50    268.53 o 
  -1   6   2     4926.74     4980.52    155.79 o 
   0   6   2      420.18      452.04     36.68 o 
   1   6   2    21492.26    21295.06    204.95 o 
   2   6   2     2729.37     2635.62     76.40 o 
   3   6   2        2.97       10.11     15.67 o 
   4   6   2     5213.96     5104.15    120.71 o 
   5   6   2     6342.83     6364.36    138.36 o 
   6   6   2     1876.33     1917.99    119.68 o 
   7   6   2     1318.86     1309.42     69.09 o 
   8   6   2       98.92      240.04     59.15 o 
   9   6   2     1348.02     1581.25    123.12 o 
  10   6   2     1122.00     1405.86    128.62 o 
 -11   7   2      189.02      244.17     77.72 o 
 -10   7   2      842.18      962.23    112.80 o 
  -9   7   2      809.68      903.77    105.23 o 
  -8   7   2      527.82      446.38     77.72 o 
  -7   7   2     1343.38     1361.15    112.11 o 
  -6   7   2     2654.02     2677.55    100.07 o 
  -5   7   2     5135.93     5077.22    118.49 o 
  -4   7   2      266.54      299.56     33.98 o 
  -3   7   2     2289.97     2112.43    172.64 o 
  -2   7   2    18716.05    18124.33    239.70 o 
  -1   7   2     1493.98     1470.87     58.91 o 
   0   7   2       33.69       27.21     16.65 o 
   1   7   2     9987.38     9883.42    163.70 o 
   2   7   2      320.13      307.56     33.67 o 
   3   7   2      106.75       91.44     25.01 o 
   4   7   2     5692.98     5721.42    132.51 o 
   5   7   2      421.79      558.98     48.63 o 
   6   7   2     1637.95     1851.32     81.90 o 
   7   7   2      451.81      484.18     49.64 o 
   8   7   2       63.79       35.77     43.33 o 
   9   7   2     1059.65     1212.59    116.24 o 
 -10   8   2       76.85       85.29     57.78 o 
  -9   8   2     2721.53     2899.76    176.76 o 
  -8   8   2      907.66     1035.14    110.05 o 
  -7   8   2       75.75       99.73     52.27 o 
  -6   8   2     2204.62     2198.58     82.24 o 
  -5   8   2     3939.56     3865.86    206.68 o 
  -4   8   2       14.48      -14.27     16.02 o 
  -3   8   2     4621.52     4683.63    115.93 o 
  -2   8   2    11284.91    11055.28    358.34 o 
  -1   8   2       14.37      -12.40     16.24 o 
   0   8   2      594.44      481.46     60.53 o 
   1   8   2     6599.24     6751.59    137.78 o 
   2   8   2      148.26      154.16     29.84 o 
   3   8   2      267.73      290.98     38.38 o 
   4   8   2     4730.46     4753.27    127.10 o 
   5   8   2        2.50      -20.36     28.20 o 
   6   8   2     1043.77      853.51     63.20 o 
   7   8   2       63.13       70.74     29.62 o 
   8   8   2       90.83       24.76     47.46 o 
   9   8   2     2317.89     2399.73    160.94 o 
 -10   9   2       72.52       52.96     58.46 o 
  -9   9   2     2250.02     2312.38    165.76 o 
  -8   9   2      154.27      154.75     63.97 o 
  -7   9   2      100.20       69.47     52.27 o 
  -6   9   2     4226.23     4126.05    119.78 o 
  -5   9   2     3031.53     2979.51     99.66 o 
  -4   9   2        6.97       -5.48     61.56 o 
  -3   9   2     7849.35     7666.63    159.18 o 
  -2   9   2    11349.65    11202.83    202.90 o 
  -1   9   2      922.54      837.05     81.16 o 
   0   9   2      232.34      239.35     53.65 o 
   1   9   2     3862.50     4126.79    169.89 o 
   2   9   2      213.94      206.35     44.71 o 
   3   9   2       60.81       62.14     26.05 o 
   4   9   2     2320.02     2260.76    139.28 o 
   5   9   2      534.22      456.86     50.09 o 
   6   9   2      787.90      964.67     70.76 o 
   7   9   2      102.36      108.00     36.88 o 
   8   9   2        4.01       -8.25     41.27 o 
  -9  10   2     3250.51     3291.80    208.40 o 
  -8  10   2       79.21       52.96     55.71 o 
  -7  10   2      275.62      343.90     81.16 o 
  -6  10   2     6720.49     6916.50    262.74 o 
  -5  10   2     2891.70     3030.27    144.09 o 
  -4  10   2      139.80      140.39     33.67 o 
  -3  10   2     6909.79     7292.44    161.39 o 
  -2  10   2     5204.87     5310.49    192.58 o 
  -1  10   2      254.57      277.18     57.09 o 
   0  10   2     2125.28     2002.18    124.49 o 
   2  10   2      198.84      189.14     52.96 o 
   3  10   2        9.09       11.64     23.70 o 
   4  10   2      609.43      710.01     60.51 o 
   5  10   2     1014.67      947.81     71.19 o 
   6  10   2     1050.77     1082.58     77.32 o 
   7  10   2      183.87      176.23     44.45 o 
  -8  11   2       47.86       19.95     58.46 o 
  -7  11   2      710.91      560.56     99.73 o 
  -6  11   2     4557.24     4729.99    224.22 o 
  -5  11   2     1334.52     1449.84     81.08 o 
  -4  11   2       43.58       -7.16     23.70 o 
  -3  11   2     3599.98     3475.44    160.94 o 
  -2  11   2     3254.47     3309.00    161.63 o 
  -1  11   2        2.74       66.72     39.20 o 
   0  11   2     2674.56     2712.67    155.44 o 
   1  11   2     2040.81     2240.16    142.37 o 
   2  11   2      751.20      681.61     88.04 o 
   3  11   2       20.80       11.69     35.77 o 
   4  11   2      143.54      119.65     37.30 o 
   5  11   2     1097.68     1153.56    244.86 o 
  -6  12   2     5011.72     4903.31    233.16 o 
  -5  12   2     1031.90      946.41     96.29 o 
  -4  12   2       20.78       -6.19     34.39 o 
  -3  12   2     3286.38     3345.45    169.20 o 
  -2  12   2     1018.81     1017.94    103.86 o 
  -1  12   2       21.42      -40.24     26.82 o 
   0  12   2     1733.60     1726.37    129.99 o 
   1  12   2      995.18      981.49    111.42 o 
   2  12   2      857.58      841.18    103.86 o 
   3  12   2        2.92      104.55     50.90 o 
   4  12   2      223.40      167.13     55.02 o 
  -4  13   2       33.83        0.00     39.89 o 
  -3  13   2     2392.59     2383.91    150.63 o 
  -2  13   2      215.87      322.58     74.28 o 
  -1  13   2      142.39      134.12     59.15 o 
   0  13   2     1246.18     1257.29    123.80 o 
   1  13   2      373.61      528.92     94.23 o 
  -2 -14   3      682.81      731.13     99.73 o 
  -1 -14   3       40.56       -9.63     33.70 o 
   0 -14   3     1025.17     1036.51    111.42 o 
   1 -14   3      603.42      695.36     93.54 o 
   2 -14   3      484.67      447.76     78.41 o 
  -5 -13   3      399.52      434.00     81.85 o 
  -4 -13   3      135.23      141.00     54.34 o 
  -3 -13   3     3456.05     3385.34    183.64 o 
  -2 -13   3      224.84      235.23     68.78 o 
  -1 -13   3      181.27      175.39     57.09 o 
   0 -13   3     1982.41     1984.98    135.50 o 
   1 -13   3      534.97      496.59     76.35 o 
   2 -13   3     3744.64     3914.26    180.20 o 
   3 -13   3        0.04       11.00     35.08 o 
   5 -13   3     2825.51     2754.63    169.89 o 
   6 -13   3     1674.44     1731.88    147.88 o 
  -6 -12   3     3784.43     4046.32    204.96 o 
  -5 -12   3       55.32       44.71     41.27 o 
  -4 -12   3      292.00      289.56     66.72 o 
  -3 -12   3     4793.60     4357.89    198.77 o 
  -2 -12   3        7.50       49.52     38.52 o 
  -1 -12   3      427.84      551.61     77.72 o 
   0 -12   3      729.44      680.23     83.22 o 
   1 -12   3       12.30        2.06     34.39 o 
   2 -12   3     2550.06     2791.08    144.44 o 
   3 -12   3      193.76      194.51     38.39 o 
   4 -12   3      134.49      129.99     56.40 o 
   5 -12   3     3075.28     3154.24    176.08 o 
   6 -12   3     1090.58     1217.40    121.74 o 
   7 -12   3      108.76       65.34     55.71 o 
  -7 -11   3     2875.10     2966.47    124.01 o 
  -6 -11   3     4759.27     4674.96    211.15 o 
  -5 -11   3        2.61       22.01     34.39 o 
  -4 -11   3      392.60      370.04     71.53 o 
  -3 -11   3     4754.25     5011.98    204.96 o 
  -2 -11   3      375.67      363.16     66.72 o 
  -1 -11   3       57.48       33.70     34.39 o 
   0 -11   3     2641.56     2568.24    136.87 o 
   1 -11   3      382.59      464.26     68.78 o 
   2 -11   3     3329.60     3428.52    129.31 o 
   3 -11   3      136.81      122.87     39.55 o 
   4 -11   3       91.26       99.04     49.52 o 
   5 -11   3     4726.13     4731.36    208.40 o 
   6 -11   3      872.57      940.22    103.86 o 
   7 -11   3       77.09       48.15     56.40 o 
   8 -11   3     3253.58     3262.23    193.27 o 
  -8 -10   3        7.84       57.84     56.06 o 
  -7 -10   3     3221.83     3084.84    122.00 o 
  -6 -10   3     2705.01     2791.04    113.24 o 
  -5 -10   3      452.69      546.11     77.72 o 
  -4 -10   3      819.44      910.64     92.85 o 
  -3 -10   3     3794.50     3264.29    156.13 o 
  -2 -10   3     1406.42     1598.44    109.36 o 
  -1 -10   3     1767.73     1775.89    113.49 o 
   0 -10   3     1191.40     1237.35     92.16 o 
   1 -10   3      348.14      410.44     41.34 o 
   2 -10   3     2380.40     2419.70     87.02 o 
   3 -10   3       40.64       48.27     24.96 o 
   4 -10   3      546.99      566.18     47.68 o 
   5 -10   3     8393.03     8185.48    266.18 o 
   6 -10   3      444.91      398.24     74.28 o 
   7 -10   3      392.47      386.54     77.72 o 
   8 -10   3     6369.02     6416.47    262.74 o 
   9 -10   3     1484.41     1560.61    143.75 o 
  -9  -9   3      242.51      316.36    117.27 o 
  -8  -9   3        0.26      -29.81     22.61 o 
  -7  -9   3     4218.88     4403.47    139.46 o 
  -6  -9   3     2985.68     3143.48    144.09 o 
  -5  -9   3       58.94       97.74     34.16 o 
  -4  -9   3     1649.88     1773.83    116.24 o 
  -3  -9   3     2760.30     2407.98    129.99 o 
  -2  -9   3     5091.86     5199.75    187.08 o 
  -1  -9   3     2448.56     2330.95    120.36 o 
   0  -9   3     1014.48     1027.96     80.47 o 
   1  -9   3     2613.54     2510.70    112.80 o 
   2  -9   3     3560.69     3707.01    101.36 o 
   3  -9   3      578.55      597.41     45.27 o 
   4  -9   3      789.87      792.80     62.59 o 
   5  -9   3     7887.02     7935.81    252.42 o 
   6  -9   3       77.47      116.24     52.27 o 
   7  -9   3      364.35      466.33     81.85 o 
   8  -9   3     5493.33     5441.17    233.85 o 
   9  -9   3      162.85      223.53     72.22 o 
  10  -9   3       23.52      109.36     59.84 o 
 -10  -8   3     3094.54     3329.63    194.65 o 
  -9  -8   3      241.06      277.12     47.11 o 
  -8  -8   3       22.28       35.91     28.75 o 
  -7  -8   3     3680.62     3596.07    158.54 o 
  -6  -8   3     2144.27     2191.22     91.63 o 
  -5  -8   3      390.00      379.89     58.81 o 
  -4  -8   3     2296.07     2303.18     88.25 o 
  -3  -8   3     2404.66     2373.59    122.43 o 
  -2  -8   3     5050.24     5136.48    174.01 o 
  -1  -8   3       48.94       54.69     33.01 o 
   0  -8   3      786.30      787.79     45.44 o 
   1  -8   3     8679.36     8890.96    152.46 o 
   2  -8   3     2408.23     2360.84     76.34 o 
   3  -8   3        4.93       -5.72     16.20 o 
   4  -8   3     8054.11     8191.32    147.06 o 
   5  -8   3    10470.23    10071.42    281.31 o 
   6  -8   3        0.80      -13.76     31.64 o 
   7  -8   3     1674.09     1599.82    120.36 o 
   8  -8   3     5423.53     5710.79    234.54 o 
   9  -8   3      124.21       70.16     51.58 o 
  10  -8   3        3.77       32.33     47.46 o 
 -10  -7   3     2372.09     2128.05    152.00 o 
  -9  -7   3      210.45      196.67     63.28 o 
  -8  -7   3      149.30      166.97     37.51 o 
  -7  -7   3     5772.70     5840.54    195.33 o 
  -6  -7   3      325.22      274.95    110.05 o 
  -5  -7   3     1063.82     1070.41     62.20 o 
  -4  -7   3     4597.32     4558.04    165.07 o 
  -3  -7   3     1228.21     1166.51     82.54 o 
  -2  -7   3     5186.58     5425.54    141.00 o 
  -1  -7   3     1158.97     1274.60     58.81 o 
   0  -7   3      433.11      516.21     52.62 o 
   1  -7   3     9226.26     9230.69    155.79 o 
   2  -7   3     1225.52     1177.66     97.67 o 
   3  -7   3       23.56       28.73     16.97 o 
   4  -7   3     6578.69     6477.32    119.22 o 
   5  -7   3    15463.79    15068.96    345.27 o 
   6  -7   3       93.52      162.32     51.58 o 
   7  -7   3     1436.95     1403.80    114.17 o 
   8  -7   3     4632.75     4294.61    193.96 o 
   9  -7   3       95.30       74.97     46.77 o 
  10  -7   3      376.26      336.33     79.10 o 
  11  -7   3     1130.48     1155.50    127.24 o 
 -11  -6   3     1159.19     1425.81    129.99 o 
 -10  -6   3     3019.07     2620.51    159.57 o 
  -9  -6   3       83.06       93.32     32.86 o 
  -8  -6   3        7.48       15.17     24.96 o 
  -7  -6   3     6906.12     6911.58    194.99 o 
  -6  -6   3      169.29      154.87     32.70 o 
  -5  -6   3     5376.35     5281.58    125.86 o 
  -4  -6   3     2289.46     2176.32     77.03 o 
  -3  -6   3      326.05      339.05     38.57 o 
  -2  -6   3     7476.91     7254.02    114.51 o 
  -1  -6   3       15.14       18.35     13.70 o 
   0  -6   3       86.05       93.85     20.98 o 
   1  -6   3    21673.05    21805.08    250.15 o 
   2  -6   3     3417.15     3435.33     81.38 o 
   3  -6   3       76.47      112.08     19.59 o 
   4  -6   3    10076.76    10282.59    147.40 o 
   5  -6   3     9277.12     9046.61    246.23 o 
   6  -6   3        7.90       30.95     34.39 o 
   7  -6   3     2097.98     2121.86    129.31 o 
   8  -6   3     4473.62     4547.03    196.71 o 
   9  -6   3       25.35       37.14     44.02 o 
  10  -6   3       39.11        4.81     36.45 o 
  11  -6   3     1373.60     1233.69     79.16 o 
 -11  -5   3      618.54      836.36    103.17 o 
 -10  -5   3     3621.26     3578.61    180.89 o 
  -9  -5   3        0.75        7.36     23.07 o 
  -8  -5   3     1250.97     1401.35     79.78 o 
  -7  -5   3     1650.74     1792.07     76.02 o 
  -6  -5   3     3701.65     3563.96    100.72 o 
  -5  -5   3     5237.62     5225.61    118.26 o 
  -4  -5   3     3858.38     3756.07     95.78 o 
  -3  -5   3     1125.15     1159.76     53.25 o 
  -2  -5   3    22637.54    23254.79    361.09 o 
  -1  -5   3       55.21       68.18     21.67 o 
   0  -5   3     5138.94     5432.12    105.58 o 
   1  -5   3    52411.85    53203.28    488.77 o 
   2  -5   3    11126.05    11488.72    186.39 o 
   3  -5   3      180.14      215.39     21.37 o 
   4  -5   3    13583.86    13638.86    166.41 o 
   5  -5   3     3262.42     3099.22    133.43 o 
   6  -5   3      203.61      242.79     51.58 o 
   7  -5   3     2465.11     2418.99    132.74 o 
   8  -5   3     3598.93     3350.26    160.94 o 
   9  -5   3     1079.36      896.20     94.92 o 
  10  -5   3       22.99       45.71     27.35 o 
  11  -5   3     1213.68     1254.45     78.63 o 
 -12  -4   3       78.80       29.58     53.65 o 
 -11  -4   3     1159.25     1183.70    113.49 o 
 -10  -4   3     2294.79     2600.56    151.32 o 
  -9  -4   3     1114.55      929.90     93.54 o 
  -8  -4   3      336.34      348.00     41.04 o 
  -7  -4   3     1848.48     1807.95    107.30 o 
  -6  -4   3     4961.14     4728.60     81.22 o 
  -5  -4   3     5216.51     5146.54    154.07 o 
  -4  -4   3     2235.94     2249.16     70.50 o 
  -3  -4   3     8809.54     8903.30    140.72 o 
  -2  -4   3    16260.62    16698.36    282.68 o 
  -1  -4   3     1595.71     1635.53     45.83 o 
   0  -4   3    23541.10    24825.74    253.87 o 
   1  -4   3    68587.20    68394.45    594.74 o 
   2  -4   3    16789.71    17439.38    458.07 o 
   3  -4   3      891.89      938.77     70.16 o 
   4  -4   3    21457.43    21296.20    588.75 o 
   5  -4   3     3772.03     3780.14    140.31 o 
   6  -4   3      148.82      153.38     41.96 o 
   7  -4   3     3565.55     3221.65    148.56 o 
   8  -4   3      583.40      578.44     72.91 o 
   9  -4   3     2004.83     1880.44    125.18 o 
  10  -4   3      121.35      106.00     32.57 o 
  11  -4   3      350.99      298.05     55.37 o 
  12  -4   3      669.40      687.12     65.51 o 
 -12  -3   3       12.50      -22.70     41.27 o 
 -11  -3   3     1669.86     1491.15    117.61 o 
 -10  -3   3     1150.60     1394.17    107.30 o 
  -9  -3   3      215.62      254.49     55.71 o 
  -8  -3   3     1565.47     1528.70     67.83 o 
  -7  -3   3     2723.46     2733.09     67.55 o 
  -6  -3   3     6547.71     6564.60     97.69 o 
  -5  -3   3     2293.71     2327.86     52.08 o 
  -4  -3   3     4706.18     4722.63     95.45 o 
  -3  -3   3     6461.65     6432.44    129.65 o 
  -2  -3   3     9303.37     8873.28    173.33 o 
  -1  -3   3      681.70      667.16     46.08 o 
   0  -3   3    10696.77    10440.39    127.77 o 
   1  -3   3     3057.33     2733.24     55.79 o 
   2  -3   3     4362.67     4544.74    113.83 o 
   3  -3   3     4767.00     4926.27     74.26 o 
   4  -3   3    19353.24    18885.55    337.71 o 
   5  -3   3     1500.31     1350.15     82.54 o 
   6  -3   3     1163.08     1039.95     78.41 o 
   7  -3   3     3625.50     3535.97    149.25 o 
   8  -3   3      878.34     1028.26     88.73 o 
   9  -3   3     1751.06     1636.97     76.24 o 
  10  -3   3       44.00       47.15     28.30 o 
  11  -3   3        4.54       -6.09     24.19 o 
  12  -3   3     1621.94     1629.34     89.72 o 
 -12  -2   3        4.31      -60.53     40.58 o 
 -11  -2   3     2326.65     2699.61    151.32 o 
 -10  -2   3       36.19       -8.94     33.01 o 
  -9  -2   3     1655.23     1555.23     71.53 o 
  -8  -2   3      103.42      110.49     40.10 o 
  -7  -2   3     1745.52     1839.62     68.03 o 
  -6  -2   3     8432.55     8094.25    108.32 o 
  -5  -2   3       19.77       11.59     23.32 o 
  -4  -2   3     1210.64     1116.40     33.85 o 
  -3  -2   3     5560.10     5324.99     71.50 o 
  -2  -2   3     4893.77     5134.41    116.24 o 
  -1  -2   3      125.98      152.00     22.70 o 
   0  -2   3    26506.22    27203.78    350.78 o 
   1  -2   3    62027.77    62121.77    527.48 o 
   2  -2   3      231.90      296.27     19.49 o 
   3  -2   3     1224.15     1177.72     37.48 o 
   4  -2   3    26766.80    26075.79    411.30 o 
   5  -2   3      854.15      859.06     63.28 o 
   6  -2   3      655.92      757.27     66.72 o 
   7  -2   3     2095.98     2049.64    108.67 o 
   8  -2   3      446.67      500.94     44.94 o 
   9  -2   3      840.61      884.68     98.36 o 
  10  -2   3      401.92      361.13     70.16 o 
  11  -2   3       79.33      115.05     36.39 o 
  12  -2   3     1663.34     1783.46    131.37 o 
 -12  -1   3        8.04       11.00     46.77 o 
 -11  -1   3     3225.11     3264.29    159.57 o 
 -10  -1   3        1.34      -22.02     21.61 o 
  -9  -1   3     1722.05     1632.10     71.49 o 
  -8  -1   3      262.79      252.31     21.45 o 
  -7  -1   3      207.22      181.79     18.27 o 
  -6  -1   3    14392.71    14270.79    152.24 o 
  -5  -1   3      774.71      862.56     32.13 o 
  -4  -1   3     1279.57     1426.37     36.96 o 
  -3  -1   3    23696.15    23340.37    192.90 o 
  -2  -1   3     9640.94     9982.01    170.57 o 
  -1  -1   3      342.73      399.15     27.17 o 
   0  -1   3      340.48      279.39     26.14 o 
   1  -1   3     1383.47     1349.46     43.33 o 
   2  -1   3      205.35      253.92     16.02 o 
   3  -1   3     5128.00     5130.28    127.24 o 
   4  -1   3    30269.98    30500.43    283.25 o 
   5  -1   3       36.06       24.35      7.13 o 
   6  -1   3     1664.19     1567.49     84.60 o 
   7  -1   3     4225.36     4158.02    104.53 o 
   8  -1   3        4.68       16.74     20.60 o 
   9  -1   3     2245.94     2238.07    131.71 o 
  10  -1   3      161.67      110.50     31.79 o 
  11  -1   3       72.54       30.95     36.45 o 
  12  -1   3     2755.48     3209.27    174.01 o 
 -11   0   3     1207.80     1321.99     74.56 o 
 -10   0   3       13.13      -17.79     22.58 o 
  -9   0   3     2139.70     2223.57     83.44 o 
  -8   0   3      551.14      515.42     32.31 o 
  -7   0   3       73.55      102.07     14.69 o 
  -6   0   3    11845.10    11765.02    112.91 o 
  -5   0   3     2056.09     2219.36     40.85 o 
  -4   0   3     6430.11     6901.16     72.79 o 
  -3   0   3    51908.77    52327.44    324.53 o 
  -2   0   3    13957.91    13574.89    153.08 o 
  -1   0   3       93.74      145.81     20.63 o 
   0   0   3    27472.11    27378.48    349.40 o 
   1   0   3    11103.65    11704.94    174.70 o 
   2   0   3     3571.28     3788.98     74.28 o 
   3   0   3     5944.33     6174.59    108.67 o 
   4   0   3    22547.59    23163.41    353.18 o 
   5   0   3       52.95       43.50      9.33 o 
   6   0   3      883.16      824.51     45.22 o 
   7   0   3     4734.12     4875.68    111.60 o 
   8   0   3      751.57      848.04     53.12 o 
   9   0   3      978.09     1061.27     91.48 o 
  10   0   3     1101.88      863.87     86.66 o 
  11   0   3      478.10      521.35     77.03 o 
  12   0   3     3548.79     3993.35    198.77 o 
 -12   1   3       30.58       61.90     46.08 o 
 -11   1   3     1166.18     1105.29    103.86 o 
 -10   1   3      435.56      440.51     50.90 o 
  -9   1   3     2567.33     2557.48     88.23 o 
  -8   1   3     1358.98     1426.72     63.16 o 
  -7   1   3     1519.54     1451.54     44.30 o 
  -6   1   3    12919.35    12959.38    140.08 o 
  -5   1   3      250.49      229.36     18.10 o 
  -4   1   3     4582.38     4836.06     66.53 o 
  -3   1   3    39356.04    39910.44    427.47 o 
  -2   1   3     5604.25     5557.83     86.76 o 
  -1   1   3    11055.56    11112.74    265.83 o 
   0   1   3    42472.54    42488.03    523.41 o 
   1   1   3     9514.50     9903.60    165.76 o 
   2   1   3     9949.44    10220.85    168.17 o 
   3   1   3     6406.75     6554.29     78.04 o 
   4   1   3     6624.12     6695.39     83.23 o 
   5   1   3     3205.38     3253.07     57.54 o 
   6   1   3     1126.04     1049.99     48.73 o 
   7   1   3     1950.63     2060.27     71.74 o 
   8   1   3     2600.49     2593.00    127.24 o 
   9   1   3     1130.38     1081.91     91.48 o 
  10   1   3       68.28       16.51     35.08 o 
  11   1   3     1160.70     1205.02    110.05 o 
 -12   2   3       94.23      103.86     54.34 o 
 -11   2   3      713.33      682.98     88.04 o 
 -10   2   3     1433.93     1474.64    110.74 o 
  -9   2   3     1064.76     1037.20     92.85 o 
  -8   2   3      940.10      958.91     53.71 o 
  -7   2   3     3469.43     3410.73     67.13 o 
  -6   2   3    11545.10    11618.17    288.70 o 
  -5   2   3      771.12      842.29     29.07 o 
  -4   2   3     6855.45     7176.57    114.27 o 
  -3   2   3    21930.90    21699.20    234.99 o 
  -2   2   3     3011.22     3272.79    143.06 o 
  -1   2   3     5734.43     5886.36    150.97 o 
   0   2   3    21760.28    21410.10    203.69 o 
   1   2   3     3393.88     3500.45     61.89 o 
   2   2   3    10124.01    10352.03    129.59 o 
   3   2   3     1898.92     1799.98     38.99 o 
   4   2   3     3969.40     4083.57     84.33 o 
   5   2   3     1202.59     1210.43     36.82 o 
   6   2   3      238.63      223.73     20.38 o 
   7   2   3      370.12      248.30     47.46 o 
   8   2   3     6346.10     6146.85    203.59 o 
  10   2   3       18.95       22.70     37.83 o 
  11   2   3     2506.37     2659.71    159.57 o 
 -12   3   3       67.68       -1.38     40.58 o 
 -11   3   3      270.38      285.44     68.09 o 
 -10   3   3     2035.93     2134.92    138.94 o 
  -9   3   3      979.51     1218.09    105.92 o 
  -8   3   3        0.98       39.89     33.01 o 
  -7   3   3     4426.87     4498.93    101.42 o 
  -6   3   3    15013.24    14901.30    152.05 o 
  -5   3   3      513.88      540.86     23.82 o 
  -4   3   3     7088.29     6934.40    116.64 o 
  -3   3   3    20706.78    20722.74    278.21 o 
  -2   3   3      308.49      428.56     41.96 o 
  -1   3   3      764.48      742.31     43.68 o 
   0   3   3    15752.63    16107.39    141.26 o 
   1   3   3     1006.73     1211.90     50.21 o 
   2   3   3     5122.18     5473.92     92.27 o 
   3   3   3     2363.10     2345.60     45.75 o 
   4   3   3      418.63      399.64     22.14 o 
   5   3   3     7515.24     7359.58    127.85 o 
   6   3   3      158.49      197.44     49.87 o 
   7   3   3      499.98      458.76     61.21 o 
   8   3   3     4382.67     4604.12    179.52 o 
   9   3   3     3689.87     3472.00    164.38 o 
  10   3   3       23.59       57.09     45.39 o 
  11   3   3     1814.86     2099.16    147.19 o 
 -12   4   3       41.34      -12.38     46.08 o 
 -11   4   3        5.09      -16.51     38.52 o 
 -10   4   3     2590.08     2722.99    159.57 o 
  -9   4   3      625.63      707.06     87.35 o 
  -8   4   3        7.52      -18.57     29.58 o 
  -7   4   3    12512.04    12688.96    192.23 o 
  -6   4   3    10218.27    10202.08    171.95 o 
  -5   4   3       25.82       19.10     15.70 o 
  -4   4   3     5880.11     5889.06    111.67 o 
  -3   4   3    29457.69    29695.69    382.07 o 
  -2   4   3     1396.86     1540.67     52.49 o 
  -1   4   3     1760.11     1865.18     57.09 o 
   0   4   3    16708.71    16819.31    186.73 o 
   1   4   3        8.90       13.42     16.85 o 
   2   4   3     5712.90     5745.13    102.12 o 
   3   4   3     1897.35     1734.22     41.41 o 
   4   4   3       60.68       70.43     18.68 o 
   5   4   3     9352.22     9276.42    154.43 o 
   6   4   3     1374.34     1523.51     62.58 o 
   7   4   3       13.09       40.58     33.01 o 
   8   4   3     4751.87     5272.66    198.77 o 
   9   4   3     1287.55     1284.81    107.98 o 
  10   4   3       14.60      -16.51     36.45 o 
 -12   5   3      273.01      209.09     70.84 o 
 -11   5   3        0.53       39.89     46.77 o 
 -10   5   3     3515.85     3553.85    187.77 o 
  -9   5   3     2159.93     2221.59    146.50 o 
  -8   5   3      965.47     1200.21    107.98 o 
  -7   5   3     9823.66     9898.96    170.61 o 
  -6   5   3     3925.60     3822.14     98.04 o 
  -5   5   3        0.02        6.42     28.20 o 
  -4   5   3     9836.87     9719.39    157.04 o 
  -3   5   3     7075.39     7049.66    127.77 o 
  -2   5   3      171.08      180.93     24.27 o 
  -1   5   3     4919.03     5106.85    100.89 o 
   0   5   3    12447.23    12440.44    131.23 o 
   1   5   3     1257.82     1263.70     47.37 o 
   2   5   3      425.83      467.57     34.73 o 
   3   5   3     6530.68     6631.04    124.43 o 
   4   5   3     1005.62      971.17     49.85 o 
   5   5   3     6232.52     6451.29    133.19 o 
   6   5   3       73.30       68.44     23.83 o 
   7   5   3      843.20      841.86     83.91 o 
   8   5   3     4977.90     5164.67    203.59 o 
   9   5   3      310.74      278.56     65.34 o 
  10   5   3       42.95       59.84     48.15 o 
 -11   6   3      313.55      281.31     77.72 o 
 -10   6   3     3052.70     3035.25    180.20 o 
  -9   6   3      224.93      345.96     76.35 o 
  -8   6   3      186.52      277.18     67.40 o 
  -7   6   3    11402.90    11570.83    323.27 o 
  -6   6   3     2324.87     2391.70     81.08 o 
  -5   6   3      193.07      196.01     29.25 o 
  -4   6   3     6282.28     6018.83    125.63 o 
  -3   6   3     4383.75     4388.15    103.67 o 
  -2   6   3        6.84        0.69     13.13 o 
  -1   6   3     3242.54     3224.26    102.14 o 
   0   6   3     3067.48     3174.66     63.50 o 
   1   6   3     1519.10     1454.41     60.87 o 
   2   6   3      397.10      390.60     58.81 o 
   3   6   3     5571.44     5589.74    119.67 o 
   4   6   3     1400.78     1374.97     62.43 o 
   5   6   3     5774.02     5716.27    256.89 o 
   6   6   3      103.76      113.47     43.68 o 
   7   6   3      343.95      366.85     44.71 o 
   8   6   3     3596.11     3545.60    176.08 o 
   9   6   3      104.80       30.26     46.08 o 
 -11   7   3      317.10      359.72     85.97 o 
 -10   7   3     4252.75     4223.77    219.41 o 
  -9   7   3       75.28      180.89     63.28 o 
  -8   7   3       17.54      -49.52     33.01 o 
  -7   7   3     4451.06     4870.30    209.78 o 
  -6   7   3      620.73      646.20     48.98 o 
  -5   7   3        4.19       21.18     27.86 o 
  -4   7   3     5240.40     5251.04    123.09 o 
  -3   7   3     1784.03     1678.26     68.16 o 
  -2   7   3      255.78      251.16     31.85 o 
  -1   7   3      866.51      803.49     47.19 o 
   0   7   3     3233.56     3245.18     67.52 o 
   1   7   3     4135.19     3965.50     99.05 o 
   2   7   3     1019.85      933.14     52.90 o 
   3   7   3      619.09      602.44     45.87 o 
   4   7   3     3683.00     3496.26    109.70 o 
   5   7   3     6337.04     6091.73    288.53 o 
   6   7   3      154.00      156.96     34.37 o 
   7   7   3     1736.37     1531.47     78.90 o 
   8   7   3     3641.20     3601.31    180.89 o 
   9   7   3       77.39       61.90     55.71 o 
 -10   8   3     5486.77     5650.26    262.05 o 
  -9   8   3      152.93      160.94     70.16 o 
  -8   8   3     1560.93     1592.25    131.37 o 
  -7   8   3     8012.11     8019.72    280.62 o 
  -6   8   3      695.07      685.81     92.16 o 
  -5   8   3      233.74      266.17     37.48 o 
  -4   8   3     5078.70     4759.44    122.80 o 
  -3   8   3      396.19      425.77     41.48 o 
  -2   8   3      426.79      449.75     58.81 o 
  -1   8   3      666.19      704.14     47.81 o 
   0   8   3      307.74      360.41     56.40 o 
   1   8   3     1811.28     1787.90     71.51 o 
   2   8   3      226.01      233.90     69.47 o 
   3   8   3     1240.66     1213.76     64.89 o 
   4   8   3     4971.43     4739.80    128.49 o 
   5   8   3     6724.99     6788.52    160.41 o 
   6   8   3       24.31       36.40     37.83 o 
   7   8   3     2768.99     2644.38    107.59 o 
   8   8   3     3003.78     2815.16    165.76 o 
  -9   9   3       31.21       27.51     50.90 o 
  -8   9   3     1809.08     1971.92    153.38 o 
  -7   9   3     4408.84     4591.05    216.66 o 
  -6   9   3      287.08      346.73     43.21 o 
  -5   9   3      311.78      345.95     43.30 o 
  -4   9   3     3189.37     3135.54    104.28 o 
  -3   9   3      480.58      342.02     41.13 o 
  -2   9   3     3146.16     2921.64    125.52 o 
  -1   9   3     1330.13     1394.17     98.36 o 
   0   9   3      104.51      110.05     40.58 o 
   1   9   3     8429.81     8518.38    259.99 o 
   2   9   3      672.61      860.44     87.35 o 
   3   9   3       62.42       98.87     29.66 o 
   4   9   3     5796.02     5964.85    152.68 o 
   5   9   3     1945.51     2000.59     91.67 o 
   6   9   3       35.44       26.84     27.09 o 
   7   9   3     3390.89     3408.82    127.18 o 
  -8  10   3     1848.15     2028.32    155.44 o 
  -7  10   3     3580.49     3779.45    204.28 o 
  -6  10   3        0.55       -9.07     21.81 o 
  -5  10   3      199.54      116.99     99.39 o 
  -4  10   3     2578.73     2797.27    103.42 o 
  -3  10   3       93.60       73.59     37.14 o 
  -2  10   3      292.02      204.28     52.27 o 
  -1  10   3      280.55      269.62     58.46 o 
   0  10   3      491.43      387.92     68.78 o 
   1  10   3     5064.20     5004.42    204.96 o 
   2  10   3      665.40      590.82     83.22 o 
   3  10   3      303.83      330.14     69.47 o 
   4  10   3     6377.05     6362.51    166.41 o 
   5  10   3      623.12      577.02     59.81 o 
   6  10   3       99.28       41.33     35.24 o 
  -7  11   3     1682.02     1788.27    155.44 o 
  -6  11   3       42.74       32.33     46.77 o 
  -5  11   3       23.34        5.48     39.55 o 
  -4  11   3     1260.21     1332.26    104.55 o 
  -3  11   3      228.15      209.09     55.02 o 
  -2  11   3      658.95      629.34     81.16 o 
  -1  11   3      242.49      333.58     68.78 o 
   0  11   3      686.91      677.48     90.10 o 
   1  11   3     3972.98     4079.33    193.96 o 
   2  11   3      275.22      185.02     55.71 o 
   3  11   3      539.63      407.86     79.78 o 
   4  11   3     4877.21     4590.36    220.78 o 
   5  11   3      433.73      482.83     90.79 o 
  -5  12   3       33.69       23.39     39.20 o 
  -4  12   3      795.64      848.74     96.98 o 
  -3  12   3      270.11      418.87     74.28 o 
  -2  12   3      538.48      497.97     79.78 o 
  -1  12   3      117.66      102.48     50.21 o 
   0  12   3     1158.80     1133.49    115.55 o 
   1  12   3     2949.40     2993.98    176.08 o 
   2  12   3        3.96       26.14     46.77 o 
   3  12   3      873.19      856.31    108.67 o 
  -2 -14   4      850.88      764.14    101.11 o 
  -1 -14   4       92.26      198.77     61.21 o 
   0 -14   4     3023.17     2951.34    169.89 o 
   1 -14   4     5400.19     5528.52    226.29 o 
   2 -14   4      238.04      317.76     67.40 o 
  -5 -13   4      110.78      144.44     53.65 o 
  -4 -13   4      303.03      442.25     82.54 o 
  -3 -13   4     1008.37      892.76    104.55 o 
  -2 -13   4      312.92      348.71     76.35 o 
  -1 -13   4      162.09      140.31     52.27 o 
   0 -13   4     3171.80     3485.07    174.70 o 
   1 -13   4     1704.54     1764.89    123.12 o 
   2 -13   4      101.21       50.90     43.33 o 
   4 -13   4     5385.63     5818.77    235.91 o 
   5 -13   4       33.89       59.15     54.34 o 
   6 -13   4      503.62      544.74     94.92 o 
  -6 -12   4      183.89      215.97     64.65 o 
  -5 -12   4      209.82      250.36     67.40 o 
  -4 -12   4      167.75      268.93     68.78 o 
  -3 -12   4     2237.18     2370.84    147.88 o 
  -2 -12   4        6.36       28.20     35.08 o 
  -1 -12   4        1.18       26.82     38.52 o 
   0 -12   4     6443.04     6239.01    224.91 o 
   1 -12   4     4899.32     4947.33    193.96 o 
   2 -12   4      290.27      254.49     58.46 o 
   3 -12   4     1517.98     1631.55     80.87 o 
   4 -12   4     4203.19     3713.42    180.89 o 
   5 -12   4      488.43      500.03     85.29 o 
   6 -12   4      890.22      876.25    107.30 o 
   7 -12   4     3101.40     3272.54    193.96 o 
  -7 -11   4       16.03       57.09     41.27 o 
  -6 -11   4      578.65      575.00     87.35 o 
  -5 -11   4      523.82      442.25     77.72 o 
  -4 -11   4      569.29      532.36     80.47 o 
  -3 -11   4     3174.48     3342.70    166.45 o 
  -2 -11   4      175.46      110.05     46.08 o 
  -1 -11   4        3.20      -11.69     28.20 o 
   0 -11   4     4443.46     4439.05    179.52 o 
   1 -11   4     4433.61     4670.15    180.20 o 
   2 -11   4        4.63       17.52     24.29 o 
   3 -11   4     6724.35     6506.33    150.86 o 
   4 -11   4     4951.80     5168.11    207.71 o 
   5 -11   4       24.02       -7.57     40.58 o 
   6 -11   4      790.38      919.59    103.86 o 
   7 -11   4     3312.06     3289.74    187.08 o 
   8 -11   4        0.76       54.34     55.02 o 
  -8 -10   4     1156.28     1250.48     85.81 o 
  -7 -10   4      192.69      198.30     54.68 o 
  -6 -10   4     1879.22     1914.83    131.37 o 
  -5 -10   4      229.62      223.53     59.15 o 
  -4 -10   4      534.22      530.29     74.97 o 
  -3 -10   4    10253.11    10125.07    288.88 o 
  -2 -10   4      194.26      193.96     51.58 o 
  -1 -10   4        1.97        1.38     33.01 o 
   0 -10   4     8945.21     8608.48    242.79 o 
   1 -10   4     2595.21     2833.40    159.23 o 
   2 -10   4      101.10      128.69     38.86 o 
   3 -10   4    10355.97    10727.17    190.73 o 
   4 -10   4     4236.00     4175.62    180.89 o 
   5 -10   4        3.65       33.01     42.64 o 
   6 -10   4     2078.82     2045.51    138.25 o 
   7 -10   4     2326.38     2136.99    151.32 o 
   8 -10   4      590.13      603.89     96.29 o 
   9 -10   4       22.58       73.59     54.34 o 
  -9  -9   4       24.55       66.86     35.33 o 
  -8  -9   4     1209.67     1309.67     84.59 o 
  -7  -9   4     1040.05     1055.67     73.58 o 
  -6  -9   4     2136.91     2238.88     98.07 o 
  -5  -9   4      538.19      518.60     74.28 o 
  -4  -9   4     3357.62     3487.82    161.63 o 
  -3  -9   4     8694.79     8397.33    247.61 o 
  -2  -9   4      380.78      398.92     62.59 o 
  -1  -9   4      403.69      398.23     58.46 o 
   0  -9   4    16946.39    17541.38    747.64 o 
   1  -9   4     1556.97     1736.70    141.00 o 
   2  -9   4     2193.87     2215.62     79.38 o 
   3  -9   4     8462.58     8569.89    161.19 o 
   4  -9   4     2747.82     2856.42    146.50 o 
   5  -9   4      364.17      415.43     71.53 o 
   6  -9   4      759.44      879.69     98.36 o 
   7  -9   4     1093.87     1169.26    113.49 o 
   8  -9   4     1114.23     1044.77    113.49 o 
   9  -9   4        5.21      -52.27     37.83 o 
  10  -9   4      655.96      751.08    111.42 o 
 -10  -8   4      874.80      973.92    116.93 o 
  -9  -8   4        0.39       64.85     41.61 o 
  -8  -8   4      972.86      858.32     66.71 o 
  -7  -8   4     1306.99     1179.67     73.91 o 
  -6  -8   4     2446.75     2342.77     98.01 o 
  -5  -8   4      430.38      420.14     56.40 o 
  -4  -8   4     3640.82     3710.67    157.51 o 
  -3  -8   4     6229.58     6157.85    197.40 o 
  -2  -8   4      535.72      660.29     68.78 o 
  -1  -8   4     2224.18     2352.79     84.26 o 
   0  -8   4    16683.00    16494.22    360.06 o 
   1  -8   4       84.17       73.94     22.86 o 
   2  -8   4     2623.92     2604.34    191.55 o 
   3  -8   4     5753.80     5650.21    226.97 o 
   4  -8   4     1446.73     1507.95     61.66 o 
   5  -8   4      719.63      682.30     80.47 o 
   6  -8   4     1895.60     1838.48    128.62 o 
   7  -8   4       79.61       98.36     52.96 o 
   8  -8   4     2775.46     2672.78    159.57 o 
   9  -8   4       31.12       16.51     44.02 o 
  10  -8   4      456.52      491.78     89.41 o 
 -10  -7   4     1608.69     1380.41    131.37 o 
  -9  -7   4       44.13       27.79     33.36 o 
  -8  -7   4      164.82      242.86     54.68 o 
  -7  -7   4     3350.07     3400.39    163.01 o 
  -6  -7   4     1253.48     1284.85     69.91 o 
  -5  -7   4       46.94        9.60     22.84 o 
  -4  -7   4     4774.59     4695.60    169.20 o 
  -3  -7   4     5574.72     5282.29    172.64 o 
  -2  -7   4      318.92      367.47     30.40 o 
  -1  -7   4      253.26      244.13     26.94 o 
   0  -7   4    14770.14    14642.86    199.52 o 
   1  -7   4      484.75      462.95     46.08 o 
   2  -7   4     1411.20     1644.67     61.19 o 
   3  -7   4     8941.70     9091.34    150.32 o 
   4  -7   4      504.56      426.63     33.84 o 
   5  -7   4     1893.83     1751.13    112.80 o 
   6  -7   4     1537.43     1338.45    105.23 o 
   7  -7   4       55.24       29.58     40.58 o 
   8  -7   4     3892.07     3521.53    178.14 o 
   9  -7   4       27.59      -11.69     38.52 o 
  10  -7   4       41.74       39.89     50.90 o 
  11  -7   4     1925.00     1892.82    149.94 o 
 -11  -6   4       12.31      -47.46     34.39 o 
 -10  -6   4     1821.61     1532.41    129.99 o 
  -9  -6   4      121.45       61.03     30.54 o 
  -8  -6   4        6.69       -3.40     23.33 o 
  -7  -6   4     8457.97     7876.65    221.13 o 
  -6  -6   4     5198.16     5010.86    127.90 o 
  -5  -6   4      216.37      227.54     34.75 o 
  -4  -6   4     8848.21     8756.71    162.85 o 
  -3  -6   4    15027.50    15612.90    297.47 o 
  -2  -6   4        2.15        1.52     12.48 o 
  -1  -6   4    13037.62    13380.23    208.06 o 
   0  -6   4    10299.70     9956.79    149.76 o 
   1  -6   4      281.11      299.73     27.94 o 
   2  -6   4      769.45      789.64     41.29 o 
   3  -6   4    10052.23    10184.74    233.51 o 
   4  -6   4      254.23      251.95     24.89 o 
   5  -6   4      243.44      254.49     52.27 o 
   6  -6   4     3911.35     3609.56    160.26 o 
   7  -6   4      230.43      187.08     55.71 o 
   8  -6   4     3444.98     3426.61    171.26 o 
   9  -6   4        0.12       -3.44     35.08 o 
  10  -6   4       32.95      110.74     57.09 o 
  11  -6   4     3073.86     3082.36    121.03 o 
 -11  -5   4        2.11       44.02     48.15 o 
 -10  -5   4     2216.49     2324.76    147.19 o 
  -9  -5   4      220.36      177.37     37.11 o 
  -8  -5   4       47.82       47.51     27.10 o 
  -7  -5   4     5521.99     5529.54    141.34 o 
  -6  -5   4      619.60      593.33     47.33 o 
  -5  -5   4      365.02      338.99     41.96 o 
  -4  -5   4    16360.37    16533.18    228.69 o 
  -3  -5   4    11163.88    11019.21    237.98 o 
  -2  -5   4       80.42      130.68     33.70 o 
  -1  -5   4    33525.08    34453.11    501.41 o 
   0  -5   4    15865.04    15916.33    277.18 o 
   1  -5   4        6.55       -2.79     13.31 o 
   2  -5   4      192.48      224.93     24.45 o 
   3  -5   4     5001.09     4799.96    236.60 o 
   4  -5   4      395.49      448.02     28.93 o 
   5  -5   4        4.49       -0.69     25.45 o 
   6  -5   4     2866.46     2979.54    140.31 o 
   7  -5   4      451.06      467.70     68.09 o 
   8  -5   4     6443.52     6069.13    222.16 o 
   9  -5   4      202.87      149.94     55.71 o 
  10  -5   4      153.56      102.48     51.58 o 
  11  -5   4     4492.12     4558.92    144.17 o 
 -12  -4   4     1118.96     1165.13    122.43 o 
 -11  -4   4      249.31      415.43     79.10 o 
 -10  -4   4     1303.83     1363.90    115.55 o 
  -9  -4   4      189.59      227.38     37.79 o 
  -8  -4   4     1052.07      925.11     59.05 o 
  -7  -4   4    13349.63    13002.52    208.92 o 
  -6  -4   4      378.47      410.22     92.85 o 
  -5  -4   4     2807.88     2895.53     84.47 o 
  -4  -4   4    22808.13    22343.75    267.13 o 
  -3  -4   4     8720.36     8613.98    193.27 o 
  -2  -4   4      578.92      625.21     49.52 o 
   0  -4   4    18653.49    18470.13    301.94 o 
   1  -4   4       37.59       28.07     33.36 o 
   2  -4   4     1356.30     1354.89     44.42 o 
   3  -4   4    18866.46    18428.14    205.85 o 
   4  -4   4      696.42      673.46     21.33 o 
   5  -4   4       40.80       49.52     31.64 o 
   6  -4   4     1868.95     1863.93    107.30 o 
   7  -4   4     2122.71     1874.25    116.93 o 
   8  -4   4     3658.06     3679.72    167.13 o 
   9  -4   4      297.74      312.26     63.97 o 
  10  -4   4     1274.80     1277.51     84.26 o 
  11  -4   4     4205.00     4105.59    134.40 o 
 -12  -3   4      654.66      654.78     96.29 o 
 -11  -3   4      916.58      833.61     97.67 o 
 -10  -3   4      845.36      925.09     92.85 o 
  -9  -3   4      603.10      605.07     50.82 o 
  -8  -3   4      997.21      971.68     44.70 o 
  -7  -3   4     6258.49     6175.91    102.32 o 
  -6  -3   4       94.17       66.12     21.10 o 
  -5  -3   4     2475.01     2405.54     56.66 o 
  -4  -3   4    26409.37    26136.04    287.33 o 
  -3  -3   4     7388.02     7720.53    171.95 o 
  -2  -3   4       18.02       18.57     17.19 o 
  -1  -3   4    18418.39    17441.18    271.68 o 
   0  -3   4     7614.37     7313.36    145.13 o 
   1  -3   4     1713.43     1620.56     50.55 o 
   2  -3   4     1341.17     1549.57     43.12 o 
   3  -3   4       81.88      122.07     11.29 o 
   4  -3   4     2507.29     2407.86     48.21 o 
   5  -3   4        7.43       30.95     26.14 o 
   6  -3   4      986.54     1011.75     81.85 o 
   7  -3   4     5343.42     5488.63    187.77 o 
   8  -3   4     5054.19     4670.84    183.64 o 
   9  -3   4      332.89      306.58     66.03 o 
  10  -3   4     2832.82     2771.54    137.56 o 
  11  -3   4     4896.17     4857.56    145.04 o 
 -12  -2   4        3.58      -12.38     44.02 o 
 -11  -2   4     2222.32     2335.07    144.44 o 
 -10  -2   4     1204.48     1212.59    101.79 o 
  -9  -2   4       48.65       44.41     25.61 o 
  -8  -2   4     3231.38     3288.54     76.62 o 
  -7  -2   4     6826.00     6818.27    106.72 o 
  -6  -2   4      527.71      597.51     31.31 o 
  -5  -2   4      517.62      514.59     27.54 o 
  -4  -2   4    28036.10    27191.31    294.91 o 
  -3  -2   4     8346.38     8678.63    176.08 o 
  -2  -2   4       31.73       28.89     18.57 o 
  -1  -2   4    10261.08     9860.27    176.08 o 
   0  -2   4     3001.47     3050.38     82.54 o 
   1  -2   4     6291.01     6092.74     83.89 o 
   2  -2   4     6081.05     5900.95     87.49 o 
   3  -2   4     1206.86     1234.00     35.39 o 
   4  -2   4     9516.01     9338.04    113.73 o 
   5  -2   4      550.03      509.66     53.65 o 
   6  -2   4      526.86      447.76     56.40 o 
   7  -2   4     6528.53     6459.11    198.09 o 
   8  -2   4     4087.17     3990.64    114.52 o 
   9  -2   4       26.05       11.32     21.38 o 
  10  -2   4     2827.05     2898.19    105.94 o 
  11  -2   4     2762.79     2908.01    158.88 o 
 -11  -1   4     4763.81     4608.93    191.21 o 
 -10  -1   4     2092.60     2295.37     89.91 o 
  -9  -1   4       22.24       12.75     56.06 o 
  -8  -1   4     4339.21     4408.61     73.94 o 
  -7  -1   4     9563.76     9519.33    108.81 o 
  -6  -1   4      100.30      142.37     17.47 o 
  -5  -1   4     3990.77     3974.09     64.83 o 
  -4  -1   4    39081.66    39570.65    326.81 o 
  -3  -1   4     3130.55     3207.34     56.23 o 
  -2  -1   4     5657.24     5826.34     91.17 o 
  -1  -1   4     8719.69     8690.89    113.55 o 
   0  -1   4     2236.26     2262.85     68.09 o 
   1  -1   4     3047.15     2941.02     75.66 o 
   2  -1   4      795.29      833.26     74.63 o 
   3  -1   4        1.57       -7.47      7.70 o 
   4  -1   4    10607.56    10412.57    220.10 o 
   5  -1   4      247.74      261.36     39.20 o 
   6  -1   4      308.61      330.83     47.46 o 
   7  -1   4    12640.64    12335.47    196.24 o 
   8  -1   4      907.58     1037.38     59.54 o 
   9  -1   4       57.56       56.68     45.74 o 
  10  -1   4     2951.62     2968.54    151.32 o 
  11  -1   4     2809.85     2612.94    152.69 o 
 -11   0   4     4940.99     5507.20    211.84 o 
 -10   0   4      877.97      800.67     57.93 o 
  -9   0   4      101.65      123.65     29.77 o 
  -8   0   4     4346.47     4521.42    116.60 o 
  -7   0   4     8049.06     7734.86    111.31 o 
  -6   0   4       20.15       14.92     16.10 o 
  -5   0   4     9700.14     9423.15    113.42 o 
  -4   0   4    18782.85    18674.56    172.12 o 
  -3   0   4     2151.78     2373.41     59.53 o 
  -2   0   4     1231.53     1300.60     91.48 o 
  -1   0   4    11804.06    11836.31    198.09 o 
   0   0   4      584.90      596.32     36.45 o 
   1   0   4     9398.92     9004.65    157.51 o 
   2   0   4     4297.48     4358.98     83.57 o 
   3   0   4     4609.78     4727.59     79.32 o 
   4   0   4    12571.47    12231.33    280.62 o 
   5   0   4      292.86      281.25     26.82 o 
   6   0   4       17.14       26.72     17.75 o 
   7   0   4    12587.16    12350.96    194.42 o 
   8   0   4      184.55      157.83     30.74 o 
   9   0   4       45.73       23.39     33.01 o 
  10   0   4     4929.15     4968.65    199.46 o 
  11   0   4     1436.86     1590.88    123.12 o 
 -12   1   4      102.89      130.68     52.27 o 
 -11   1   4     4316.98     4116.47    189.83 o 
 -10   1   4      156.37      132.06     48.15 o 
  -9   1   4      606.66      676.11     77.72 o 
  -8   1   4     3879.58     3827.26     98.81 o 
  -7   1   4     7054.85     6897.71    103.08 o 
  -6   1   4      135.06      136.82     17.69 o 
  -5   1   4     9370.63     9465.00    111.81 o 
  -4   1   4     8730.58     8429.29     97.74 o 
  -3   1   4     2194.01     2087.19     57.09 o 
  -2   1   4       61.72       92.89     15.36 o 
  -1   1   4    11789.33    11566.70    199.46 o 
   0   1   4     4594.06     4668.77    112.11 o 
   1   1   4     5887.92     6085.64    129.31 o 
   2   1   4     3589.50     3768.44     97.67 o 
   3   1   4     6742.79     7137.43    137.90 o 
   4   1   4     8814.89     8496.77    102.10 o 
   5   1   4       73.43       78.06     13.43 o 
   6   1   4     2247.09     2344.30     73.41 o 
   7   1   4    11560.54    10982.84    179.51 o 
   8   1   4      523.66      493.15     64.65 o 
   9   1   4      149.58      189.14     49.52 o 
  10   1   4     2603.15     2400.42    141.69 o 
  11   1   4      909.23     1099.79    109.36 o 
 -12   2   4      465.41      597.70     91.48 o 
 -11   2   4     3357.05     3445.87    178.83 o 
 -10   2   4     1363.44     1550.98    118.30 o 
  -9   2   4      490.08      470.45     71.53 o 
  -8   2   4     8471.16     8629.58    156.66 o 
  -7   2   4     3942.05     3765.68    128.96 o 
  -6   2   4     1008.04      975.03     36.00 o 
  -5   2   4     4760.28     4496.61     70.03 o 
  -4   2   4     7369.97     7321.04    131.71 o 
  -3   2   4     2891.12     2879.43     83.22 o 
  -2   2   4     1508.15     1475.65     48.66 o 
  -1   2   4    15888.06    15628.44    186.15 o 
   0   2   4     2423.21     2361.23     49.02 o 
   1   2   4     2476.58     2568.23     56.21 o 
   2   2   4     1273.94     1182.96     56.40 o 
   3   2   4     3524.62     3523.56     60.03 o 
   4   2   4    15256.15    14877.72    150.49 o 
   5   2   4     1685.45     1827.75     47.14 o 
   6   2   4     4223.84     3956.21    144.44 o 
   7   2   4     9003.18     9032.16    242.10 o 
   8   2   4      337.59      451.20     63.97 o 
   9   2   4      412.48      401.67     67.40 o 
  10   2   4     3629.11     4054.57    188.46 o 
  11   2   4       94.72      -11.00     33.70 o 
 -12   3   4      633.98      565.37     90.79 o 
 -11   3   4     2582.19     2751.88    166.45 o 
 -10   3   4     1861.79     2018.69    135.50 o 
  -9   3   4       80.56       33.70     38.52 o 
  -8   3   4    14273.22    14389.42    348.71 o 
  -7   3   4     1881.85     1814.25     67.72 o 
  -6   3   4      445.11      455.36     36.46 o 
  -5   3   4     5568.39     5501.78     88.51 o 
  -4   3   4     3522.81     3412.17     83.01 o 
  -3   3   4    10157.19    10440.83    154.61 o 
  -2   3   4     8217.20     8572.00    133.42 o 
  -1   3   4     3826.89     3685.03     79.72 o 
   0   3   4    12748.08    12841.97    148.07 o 
   1   3   4     2368.34     2392.58     57.00 o 
   2   3   4      118.27      131.87     17.92 o 
   3   3   4     5089.97     4913.06     74.21 o 
   4   3   4     6641.18     6221.53     88.19 o 
   5   3   4       33.18       18.07     14.36 o 
   6   3   4     7685.01     7742.81    140.51 o 
   7   3   4    10627.09    10978.63    278.56 o 
   8   3   4      683.28      619.02     74.97 o 
   9   3   4      157.55      141.00     51.58 o 
  10   3   4     3035.06     2949.97    165.76 o 
 -12   4   4     1051.62     1163.75    126.55 o 
 -11   4   4     3461.92     3842.73    200.15 o 
 -10   4   4      796.33      876.94    100.42 o 
  -9   4   4     1573.62     1366.65    111.42 o 
  -8   4   4    11583.43    11371.36    312.26 o 
  -7   4   4      209.60      218.48     31.29 o 
  -6   4   4      366.84      356.95     27.15 o 
  -5   4   4     8969.90     8901.77    152.82 o 
  -4   4   4     1020.58     1100.51     66.37 o 
  -3   4   4     9007.23     9204.65    149.32 o 
  -2   4   4     7607.73     7826.44    132.78 o 
  -1   4   4     4803.03     5087.56    100.67 o 
   0   4   4    10129.05    10134.44    139.97 o 
   1   4   4     2775.91     2685.05     64.08 o 
   2   4   4      163.30      175.72     22.03 o 
   3   4   4     4985.96     4956.78    120.02 o 
   4   4   4     4449.89     4410.41    100.19 o 
   5   4   4       13.61       30.95     18.12 o 
   6   4   4     8018.45     8289.20    154.77 o 
   7   4   4     7815.36     8209.56    242.10 o 
   8   4   4        0.58       26.14     30.95 o 
   9   4   4      133.78      224.91     57.78 o 
  10   4   4     2194.47     2273.86    149.94 o 
 -11   5   4     2505.28     2601.25    171.26 o 
 -10   5   4       44.79       48.83     49.52 o 
  -9   5   4      729.03      730.44     92.85 o 
  -8   5   4     5901.86     6038.87    228.35 o 
  -7   5   4      100.45       90.97     25.69 o 
  -6   5   4      980.47      878.78     56.40 o 
  -5   5   4     4251.94     4455.93    108.24 o 
  -4   5   4     1159.13     1197.86     64.31 o 
  -3   5   4     7773.95     7648.56    140.06 o 
  -2   5   4     1252.37     1266.67     87.01 o 
  -1   5   4      291.30      344.04     21.68 o 
   0   5   4    10499.36    10369.07    119.18 o 
   1   5   4     1096.87     1075.11     52.96 o 
   2   5   4      664.24      651.52     39.09 o 
   3   5   4    11262.07    11155.25    354.56 o 
   4   5   4     4803.26     4741.20    110.58 o 
   5   5   4      133.55      152.78     30.26 o 
   6   5   4     6449.93     6541.88    142.52 o 
   7   5   4     3525.03     3374.34    157.51 o 
   8   5   4        4.66        2.75     35.08 o 
   9   5   4      671.77      613.52     86.66 o 
  10   5   4     1804.41     2269.73    158.19 o 
 -11   6   4     1840.63     1782.77    154.07 o 
 -10   6   4      151.39      152.69     57.78 o 
  -9   6   4      926.52      925.09    104.55 o 
  -8   6   4     2873.77     2838.54    162.32 o 
  -7   6   4        5.88       -8.61     19.08 o 
  -6   6   4       41.83       63.86     23.01 o 
  -5   6   4     6380.82     6388.29    137.87 o 
  -4   6   4     3185.18     3120.96     92.78 o 
  -3   6   4     5476.28     5383.99    207.37 o 
  -2   6   4      139.50      146.59     26.26 o 
  -1   6   4     2735.57     2733.20     82.54 o 
   0   6   4     8457.81     8154.73    108.53 o 
   1   6   4      618.96      585.59    127.24 o 
   2   6   4     1632.80     1595.61     61.89 o 
   3   6   4     8804.52     8893.20    158.39 o 
   4   6   4     1806.38     2064.07     77.48 o 
   5   6   4      118.19      117.18     28.86 o 
   6   6   4     3096.94     2956.26    100.18 o 
   7   6   4     1693.54     1788.96    122.43 o 
   8   6   4       32.02        1.38     37.14 o 
   9   6   4      413.90      355.59     76.35 o 
 -10   7   4      489.33      556.43    100.42 o 
  -9   7   4      708.80      656.85     98.36 o 
  -8   7   4     1563.22     1401.73    127.24 o 
  -7   7   4     1226.69     1243.95    103.86 o 
  -6   7   4        1.35       -2.13     18.61 o 
  -5   7   4     2616.64     2579.04     90.50 o 
  -4   7   4     4039.14     4012.03    110.75 o 
  -3   7   4     2283.09     2304.09     82.47 o 
  -2   7   4        3.62       26.54     18.67 o 
  -1   7   4     2313.78     2237.27     77.32 o 
   0   7   4    10294.20    10011.59    252.42 o 
   1   7   4      239.57      204.96     47.46 o 
   2   7   4      869.27      929.09    162.66 o 
   3   7   4    12674.57    12646.46    311.57 o 
   4   7   4     2192.99     2249.36     84.84 o 
   5   7   4        7.82       13.07     23.34 o 
   6   7   4     2051.19     2267.41    154.07 o 
   7   7   4      704.99      780.65     90.79 o 
   8   7   4       57.78       57.78     46.08 o 
 -10   8   4      190.67       43.33     59.84 o 
  -9   8   4      727.57      909.96    117.61 o 
  -8   8   4      525.96      396.86     85.29 o 
  -7   8   4     1306.04     1245.60    121.74 o 
  -6   8   4      342.93      353.96     43.61 o 
  -5   8   4     1465.48     1422.69     70.88 o 
  -4   8   4     4682.43     4492.53    123.66 o 
  -3   8   4     2528.84     2394.80     88.25 o 
  -2   8   4       14.39       18.80     20.00 o 
  -1   8   4     2734.20     2513.21    126.55 o 
   0   8   4     5247.55     5015.42    182.95 o 
   1   8   4      602.22      595.63     71.53 o 
   2   8   4     1962.61     1746.32    113.49 o 
   3   8   4     7570.61     7037.32    154.14 o 
   4   8   4      348.69      427.15     46.35 o 
   5   8   4        2.58        3.56     20.99 o 
   6   8   4     2920.61     2895.75    174.70 o 
   7   8   4      504.40      502.09     81.16 o 
  -9   9   4      956.79     1111.48    129.99 o 
  -8   9   4      338.11      326.02     83.91 o 
  -7   9   4      737.71      851.49    105.92 o 
  -6   9   4       91.06      123.86     34.08 o 
  -5   9   4       88.04      130.28     31.73 o 
  -4   9   4     4561.97     4520.19    129.11 o 
  -3   9   4     1363.93     1408.87     72.21 o 
  -2   9   4        0.95       51.58     31.64 o 
  -1   9   4     6716.75     6414.40    215.97 o 
   0   9   4     8459.18     8073.37    250.36 o 
   1   9   4        1.01       -8.94     25.45 o 
   2   9   4     2033.33     1912.08    124.49 o 
   3   9   4     6602.62     6445.35    235.23 o 
   4   9   4      148.91      156.82     50.90 o 
   5   9   4      167.97      171.80     52.96 o 
   6   9   4     2554.97     2581.89    109.22 o 
  -8  10   4        9.99       68.09     59.15 o 
  -7  10   4     1459.73     1729.12    147.88 o 
  -6  10   4       71.58       44.32     29.39 o 
  -5  10   4       36.83       -4.02     24.58 o 
  -4  10   4     5236.12     5323.41    192.93 o 
  -3  10   4      423.12      453.95     70.16 o 
  -2  10   4      349.49      361.09     65.34 o 
  -1  10   4     7628.92     7746.67    253.11 o 
   0  10   4     6492.03     6183.99    229.04 o 
   1  10   4      327.77      261.36     61.90 o 
   2  10   4     1925.93     2070.96    138.94 o 
   3  10   4     3762.75     3796.64    189.83 o 
   4  10   4       30.13       33.70     40.58 o 
   5  10   4      595.45      586.69     89.41 o 
  -6  11   4       21.64       26.47     28.88 o 
  -5  11   4      209.53      218.43     44.75 o 
  -4  11   4     2745.17     2743.63    153.38 o 
  -3  11   4      479.32      379.66     71.53 o 
  -2  11   4      293.66      269.62     62.59 o 
  -1  11   4     6118.14     5935.70    231.79 o 
   0  11   4     3423.34     3255.35    174.70 o 
   1  11   4      292.68      343.90     72.91 o 
   2  11   4     1744.87     1974.67    141.69 o 
   3  11   4     2024.28     1915.52    142.37 o 
   4  11   4        7.69       15.13     44.71 o 
  -4  12   4     3488.05     3505.02    182.95 o 
  -3  12   4      480.16      334.96     70.84 o 
  -2  12   4       67.45       41.27     42.64 o 
  -1  12   4     3701.96     3755.38    193.27 o 
   0  12   4      894.20      888.63    107.98 o 
   1  12   4       28.14      110.05     51.58 o 
  -2 -14   5      456.60      777.21    102.48 o 
  -1 -14   5     5294.10     5597.30    234.54 o 
   0 -14   5     1981.87     2229.84    147.88 o 
   1 -14   5      144.26      193.27     61.90 o 
   2 -14   5     3769.54     3925.26    187.08 o 
  -5 -13   5      726.79      849.43    107.98 o 
  -4 -13   5     2816.41     2778.02    172.64 o 
  -3 -13   5      271.43      264.80     68.09 o 
  -2 -13   5     1245.17     1272.43    117.61 o 
  -1 -13   5     5601.97     5663.33    226.97 o 
   0 -13   5     1437.45     1553.74    122.43 o 
   1 -13   5       28.98       32.33     36.45 o 
   2 -13   5     5328.21     5395.77    211.15 o 
   4 -13   5      412.71      480.77     82.54 o 
   5 -13   5      779.49      865.94    108.67 o 
   6 -13   5      465.45      532.36     94.92 o 
  -6 -12   5       62.84       38.52     44.71 o 
  -5 -12   5      950.16     1064.71    112.11 o 
  -4 -12   5     2836.43     3136.36    174.01 o 
  -3 -12   5      119.60       34.39     41.96 o 
  -2 -12   5     1757.11     1988.42    134.12 o 
  -1 -12   5     7208.06     6840.15    239.35 o 
   0 -12   5      110.03       98.36     46.77 o 
   1 -12   5        6.82       -4.81     28.20 o 
   2 -12   5     5351.09     5539.52    201.52 o 
   3 -12   5      156.41      141.69     55.71 o 
   4 -12   5      532.13      649.28     89.41 o 
   5 -12   5      382.04      468.39     81.85 o 
   6 -12   5      127.49      249.67     73.59 o 
   7 -12   5     1727.28     1912.77    152.69 o 
  -7 -11   5     1407.29     1570.93    133.43 o 
  -6 -11   5        0.94       33.70     40.58 o 
  -5 -11   5     2748.88     2543.48    154.75 o 
  -4 -11   5     3563.85     3433.49    174.01 o 
  -3 -11   5        1.94       -4.81     33.70 o 
  -2 -11   5     1030.95     1095.66    103.17 o 
  -1 -11   5     7872.28     8153.84    254.49 o 
   0 -11   5       44.92      -38.52     28.89 o 
   1 -11   5      383.20      396.64     85.97 o 
   2 -11   5     4592.98     4673.74    127.35 o 
   3 -11   5      186.28      202.00     51.58 o 
   4 -11   5      649.87      577.75     83.91 o 
   5 -11   5      896.88     1039.95    108.67 o 
   6 -11   5        9.59      -21.32     39.20 o 
   7 -11   5     1196.13     1097.73    120.36 o 
   8 -11   5      167.75      182.27     66.72 o 
  -8 -10   5     2760.92     2747.75    163.01 o 
  -7 -10   5      578.89      687.11     90.79 o 
  -6 -10   5       83.15       98.36     52.27 o 
  -5 -10   5     5956.92     6077.38    228.35 o 
  -4 -10   5     4299.73     4179.75    185.02 o 
  -3 -10   5       74.62      101.79     43.33 o 
  -2 -10   5     1848.33     1911.39    120.36 o 
  -1 -10   5     8375.67     8230.19    244.86 o 
   0 -10   5      429.13      373.28     67.06 o 
   1 -10   5     1072.25     1191.91    123.46 o 
   2 -10   5     2654.84     2745.73    100.76 o 
   3 -10   5      116.11      100.42     29.37 o 
   4 -10   5     3001.74     2902.51    152.00 o 
   5 -10   5     1746.97     1488.39    116.93 o 
   6 -10   5      323.31      306.76     71.53 o 
   7 -10   5     1674.19     1653.47    138.94 o 
   8 -10   5        1.79      -21.32     42.64 o 
   9 -10   5        1.95      -37.83     41.27 o 
  -9  -9   5       13.68       28.00     33.46 o 
  -8  -9   5     3786.96     3960.06    138.45 o 
  -7  -9   5      233.76      339.08     67.40 o 
  -6  -9   5      388.00      330.14     65.34 o 
  -5  -9   5    11447.80    11301.90    307.45 o 
  -4  -9   5     3980.48     3795.27    167.13 o 
  -3  -9   5       52.71       81.16     40.58 o 
  -2  -9   5     2784.27     2706.48    134.12 o 
  -1  -9   5     4563.55     4729.42    219.06 o 
   0  -9   5     1312.80     1448.36     65.30 o 
   1  -9   5      250.43      262.42     34.75 o 
   2  -9   5     3383.60     3461.86    100.23 o 
   3  -9   5     1696.04     1655.71    135.50 o 
   4  -9   5     2046.20     2013.18    123.80 o 
   5  -9   5     1611.26     1707.80    120.36 o 
   6  -9   5      688.83      739.38     90.10 o 
   7  -9   5     2726.01     2989.86    171.26 o 
   8  -9   5       46.05       -4.13     46.77 o 
   9  -9   5      491.06      438.13     91.48 o 
 -10  -8   5       36.33       41.21     56.74 o 
  -9  -8   5      385.58      464.21     70.50 o 
  -8  -8   5     4489.58     4802.83    145.88 o 
  -7  -8   5      812.78      718.73     61.00 o 
  -6  -8   5      171.73       91.48     44.71 o 
  -5  -8   5    10688.16    10455.21    282.68 o 
  -4  -8   5     5078.00     5361.38    190.52 o 
  -3  -8   5      139.80      154.75     46.08 o 
  -2  -8   5     9089.88     9616.77    202.21 o 
  -1  -8   5     1336.08     1407.34    125.52 o 
   0  -8   5     1420.45     1403.79     87.35 o 
   1  -8   5     1315.00     1362.11     64.31 o 
   2  -8   5     1457.38     1455.65    107.98 o 
   3  -8   5     8500.87     8418.87    256.20 o 
   4  -8   5      824.46      672.67     75.66 o 
   5  -8   5       15.15       -4.13     35.08 o 
   6  -8   5     2039.16     2217.46    136.87 o 
   7  -8   5     2788.93     2749.13    161.63 o 
   8  -8   5        1.31      -29.58     29.58 o 
   9  -8   5      929.18      755.89    100.42 o 
  10  -8   5     4408.71     4410.85    224.91 o 
 -10  -7   5       60.64       51.86     34.16 o 
  -9  -7   5     1790.71     1792.30     91.40 o 
  -8  -7   5     5470.68     5365.84    149.61 o 
  -7  -7   5      158.86      141.66     60.18 o 
  -6  -7   5      863.65      779.31    135.84 o 
  -5  -7   5     9482.06     9051.42    251.73 o 
  -4  -7   5     2122.04     2081.28    114.17 o 
  -3  -7   5      277.09      280.98     29.52 o 
  -2  -7   5     5756.21     5314.07    109.87 o 
  -1  -7   5      383.82      366.05     33.18 o 
   0  -7   5     2608.01     2532.06    105.23 o 
   1  -7   5      223.75      222.58     84.26 o 
   2  -7   5      364.87      411.50     35.45 o 
   3  -7   5    11337.68    10796.43    218.03 o 
   4  -7   5     1811.78     1641.09    105.92 o 
   5  -7   5       37.82       -7.57     31.64 o 
   6  -7   5     2310.80     1979.48    127.24 o 
   7  -7   5     8288.13     8003.90    265.49 o 
   8  -7   5       53.66       91.48     47.46 o 
   9  -7   5     1702.27     1680.29    132.74 o 
  10  -7   5     4083.46     4347.57    217.34 o 
 -11  -6   5     1804.84     1802.72    146.50 o 
 -10  -6   5       32.37       70.16     52.27 o 
  -9  -6   5     3184.07     3074.80    117.61 o 
  -8  -6   5     8556.45     8675.92    255.17 o 
  -7  -6   5      211.46      214.02     39.37 o 
  -6  -6   5     1008.70      977.51    145.47 o 
  -5  -6   5    14132.68    13682.36    306.07 o 
  -4  -6   5     2047.32     2060.64    108.67 o 
  -3  -6   5      323.42      345.96     50.21 o 
  -2  -6   5     8331.08     7908.62    133.67 o 
  -1  -6   5      551.87      568.49     67.40 o 
   0  -6   5     5581.92     5535.64    109.40 o 
   1  -6   5      129.54      136.10     23.07 o 
   2  -6   5      249.56      244.93     27.93 o 
   3  -6   5     9834.24     9847.36    152.53 o 
   4  -6   5      613.51      582.56     68.09 o 
   5  -6   5      433.90      313.64     57.78 o 
   6  -6   5     8617.24     8371.88    253.11 o 
   7  -6   5     8167.56     7743.23    253.80 o 
   8  -6   5        6.23        7.57     37.14 o 
   9  -6   5     2031.09     1828.85    138.25 o 
  10  -6   5     2796.36     2736.06    167.82 o 
  11  -6   5        3.68      -17.49     27.22 o 
 -11  -5   5     1457.11     1265.55    126.55 o 
 -10  -5   5       30.05      -45.39     36.45 o 
  -9  -5   5     5049.22     5150.48    172.98 o 
  -8  -5   5     5049.99     4916.67    133.97 o 
  -7  -5   5       91.77       83.33     62.25 o 
  -6  -5   5      764.70      816.06     80.47 o 
  -5  -5   5     5313.06     5230.57    123.20 o 
  -4  -5   5      144.93      166.45     38.52 o 
  -3  -5   5       11.09       29.58     26.82 o 
  -2  -5   5     8570.62     8483.99    198.77 o 
  -1  -5   5      409.98      479.66     33.18 o 
   0  -5   5     7754.89     7770.72    126.89 o 
   1  -5   5     4378.43     4670.44     94.21 o 
   2  -5   5     1239.99     1329.96     49.91 o 
   3  -5   5    13630.33    13159.61    174.66 o 
   4  -5   5      237.31      186.56     45.39 o 
   5  -5   5        0.68       66.03     34.39 o 
   6  -5   5    13957.74    13654.16    327.39 o 
   7  -5   5     5248.37     4968.65    195.33 o 
   8  -5   5       22.57       15.13     36.45 o 
   9  -5   5     3374.28     3140.49    170.57 o 
  10  -5   5     2318.72     2340.58    150.63 o 
  11  -5   5      141.35      190.58     43.96 o 
 -11  -4   5      619.31      533.04     87.35 o 
 -10  -4   5        2.11      -24.76     34.39 o 
  -9  -4   5     4214.11     4305.68    125.49 o 
  -8  -4   5     3558.96     3515.40    109.80 o 
  -7  -4   5        2.55      -20.86     21.48 o 
  -6  -4   5     1836.34     1737.80     71.64 o 
  -5  -4   5     3034.48     2788.95     84.42 o 
  -4  -4   5      571.65      557.80     56.40 o 
  -3  -4   5       53.55       65.34     26.14 o 
  -2  -4   5     5429.06     5461.80    146.50 o 
   0  -4   5     8301.41     8327.27    127.95 o 
   1  -4   5     4055.54     3915.23     80.97 o 
   2  -4   5      724.16      678.58     34.96 o 
   3  -4   5    19694.77    19852.37    250.09 o 
   4  -4   5        1.85        7.72     12.70 o 
   5  -4   5      478.05      495.90     60.53 o 
   6  -4   5     9933.57     9603.03    259.99 o 
   7  -4   5     1719.97     1743.57    114.17 o 
   8  -4   5       72.21       63.97     39.20 o 
   9  -4   5     4257.09     3995.42    185.71 o 
  10  -4   5     1254.25     1292.48     78.54 o 
  11  -4   5      198.54      224.99     46.20 o 
 -12  -3   5     3284.70     3362.64    185.71 o 
 -11  -3   5      254.11      157.51     57.78 o 
 -10  -3   5       30.27       61.90     44.02 o 
  -9  -3   5     5735.64     5655.43    138.24 o 
  -8  -3   5     3015.45     3049.55     84.82 o 
  -7  -3   5      208.90      200.17     24.57 o 
  -6  -3   5     1691.65     1860.05     99.97 o 
  -5  -3   5     4895.13     4955.92    108.68 o 
  -4  -3   5     2073.45     1988.42     90.10 o 
  -3  -3   5      122.06      156.13     31.64 o 
  -2  -3   5     5006.93     5205.25    134.81 o 
  -1  -3   5     5212.99     4929.45    125.87 o 
   0  -3   5      205.92      116.93     24.76 o 
   1  -3   5      627.68      621.63     25.19 o 
   2  -3   5     1501.94     1451.10     35.79 o 
   3  -3   5    15195.50    15083.39    178.22 o 
   4  -3   5     1046.03     1079.19     68.09 o 
   5  -3   5     1850.30     1675.48     96.98 o 
   6  -3   5    11201.05    10778.48    269.62 o 
   7  -3   5     1045.75      881.76     84.60 o 
   8  -3   5        1.06       48.83     37.14 o 
   9  -3   5     4012.00     3927.03    132.40 o 
  10  -3   5      302.35      384.92     90.79 o 
  11  -3   5      710.45      711.66     95.95 o 
 -11  -2   5      333.91      262.74     64.65 o 
 -10  -2   5      544.04      438.82     68.78 o 
  -9  -2   5     4994.30     5186.08     88.47 o 
  -8  -2   5     1548.25     1386.99     45.17 o 
  -7  -2   5      744.08      757.77     33.25 o 
  -6  -2   5     3485.62     3464.58     62.75 o 
  -5  -2   5     2168.30     2079.11     64.98 o 
  -4  -2   5     3095.21     3078.58    106.61 o 
  -3  -2   5     3123.19     3214.08    104.55 o 
  -2  -2   5     3353.62     3383.82    120.71 o 
  -1  -2   5     3185.32     3289.05     98.36 o 
   0  -2   5     2149.18     1984.58     50.82 o 
   1  -2   5     4026.48     4324.87    103.17 o 
   2  -2   5    12735.59    12835.36    158.31 o 
   3  -2   5    23478.51    23451.34    245.40 o 
   4  -2   5       19.95       18.05     10.79 o 
   5  -2   5     3213.76     3197.57    130.68 o 
   6  -2   5    15115.64    14790.41    317.76 o 
   7  -2   5      360.11      309.51     54.34 o 
   8  -2   5       59.92      111.42     44.71 o 
   9  -2   5     4914.15     4884.17    134.72 o 
  10  -2   5      575.03      577.10    115.55 o 
  11  -2   5      543.72      636.21     84.60 o 
 -11  -1   5        6.87       12.38     35.77 o 
 -10  -1   5      745.07      822.18    101.79 o 
  -9  -1   5     7112.17     7120.09    122.12 o 
  -8  -1   5      974.17      975.23     44.57 o 
  -7  -1   5      996.27     1080.89     70.49 o 
  -6  -1   5     6059.28     6332.45     85.71 o 
  -5  -1   5     1323.72     1242.76     35.80 o 
  -4  -1   5     7051.06     6944.39     97.05 o 
  -3  -1   5     2505.71     2622.66     89.76 o 
  -2  -1   5     2266.07     2440.77     60.54 o 
  -1  -1   5    10933.90    10510.93    192.58 o 
   0  -1   5     1107.98     1004.18     50.21 o 
   1  -1   5     1550.90     1506.97     59.84 o 
   2  -1   5    31710.98    32029.72    338.74 o 
   3  -1   5    14398.28    14405.65    172.20 o 
   4  -1   5        3.92       18.97     13.76 o 
   5  -1   5     3202.88     3015.99    121.05 o 
   6  -1   5    12979.35    12989.75    284.75 o 
   7  -1   5      165.99      149.37     28.65 o 
   8  -1   5      230.24      281.06     37.63 o 
   9  -1   5     3679.56     3361.18    154.41 o 
  10  -1   5       59.56       68.09     42.64 o 
  11  -1   5      476.10      446.38     77.03 o 
 -12   0   5     2745.31     3061.39    170.57 o 
 -11   0   5        7.70        2.75     38.52 o 
 -10   0   5      677.54      724.25     83.22 o 
  -9   0   5     6956.60     7040.30    225.60 o 
  -8   0   5      444.62      471.23     33.59 o 
  -7   0   5      989.09      997.05     55.67 o 
  -6   0   5     1990.14     1973.57     70.45 o 
  -5   0   5       16.80       34.39     12.96 o 
  -4   0   5    15542.52    15583.26    200.71 o 
  -3   0   5      723.79      847.45     39.74 o 
  -2   0   5      260.39      275.12     32.33 o 
  -1   0   5    24435.03    24947.12    361.78 o 
   0   0   5     2279.27     2323.08     66.37 o 
   1   0   5       61.32      106.61     21.32 o 
   2   0   5    38599.43    38494.67    497.97 o 
   3   0   5     8341.31     8392.53    122.06 o 
   4   0   5     1331.74     1518.46     47.87 o 
   5   0   5     7593.36     7692.63    117.90 o 
   6   0   5    11085.52    11322.00    182.33 o 
   7   0   5       66.72       53.31     22.12 o 
   8   0   5      997.85      952.35     58.34 o 
   9   0   5     3919.76     3903.25    171.95 o 
  10   0   5      456.96      500.72     77.72 o 
  11   0   5      322.71      287.50     66.03 o 
 -12   1   5     1896.20     1974.67    139.62 o 
 -11   1   5      224.13      158.88     54.34 o 
 -10   1   5      223.78      315.01     65.34 o 
  -9   1   5     4849.27     4885.43    191.21 o 
  -8   1   5      190.95      155.70     29.86 o 
  -7   1   5      736.93      709.54     46.22 o 
  -6   1   5     1166.85     1278.23     42.92 o 
  -5   1   5        9.85       21.29     12.44 o 
  -4   1   5    13452.60    13412.20    184.58 o 
  -3   1   5     1152.13     1125.07     46.50 o 
  -2   1   5    10243.20    10819.79    153.23 o 
  -1   1   5    32566.26    32089.90    447.07 o 
   0   1   5     3132.53     3020.12     94.23 o 
   1   1   5     4083.03     4526.40    118.30 o 
   2   1   5    29361.16    29621.39    414.74 o 
   3   1   5     3673.22     3691.71     77.56 o 
   4   1   5        8.32       -2.35      9.34 o 
   5   1   5     7885.03     7931.22    106.04 o 
   6   1   5     4281.66     4042.39    100.99 o 
   7   1   5      224.08      273.06     50.21 o 
   8   1   5      397.95      316.39     56.40 o 
   9   1   5     2090.53     2047.57    127.24 o 
  10   1   5      204.90      294.38     67.40 o 
  11   1   5      214.89      238.67     66.72 o 
 -12   2   5     1068.83     1306.13    125.87 o 
 -11   2   5      167.65      138.94     53.65 o 
 -10   2   5      907.72     1064.02    103.86 o 
  -9   2   5     3801.18     3576.55    169.89 o 
  -8   2   5     2424.60     2349.03    131.37 o 
  -7   2   5       24.28       43.36     39.55 o 
  -6   2   5     1901.31     1796.46     67.07 o 
  -5   2   5       35.30       52.71     19.60 o 
  -4   2   5     7617.10     7833.10    136.11 o 
  -3   2   5       95.87      102.01     20.32 o 
  -2   2   5     6210.81     6170.02    154.41 o 
  -1   2   5    14759.51    14311.01    255.86 o 
   0   2   5     1833.24     1907.95     79.10 o 
   1   2   5     1858.37     1851.55     77.72 o 
   2   2   5    18531.62    18538.26    211.68 o 
   3   2   5     3681.52     3812.63     67.37 o 
   4   2   5      467.89      505.97     27.29 o 
   5   2   5     4226.13     4188.17     75.65 o 
   6   2   5     2700.19     2521.47    119.68 o 
   7   2   5      312.97      339.08     55.71 o 
   8   2   5      221.82      328.08     59.84 o 
   9   2   5      571.86      535.79     74.97 o 
  10   2   5     1341.82     1332.95    116.24 o 
 -12   3   5      356.05      410.62     83.22 o 
 -11   3   5      271.31      224.22     63.97 o 
 -10   3   5      496.95      427.12     77.03 o 
  -9   3   5     1455.07     1545.48    116.24 o 
  -8   3   5     1265.14     1249.07     62.58 o 
  -7   3   5     1156.29     1165.57    136.87 o 
  -6   3   5     2414.87     2366.37     78.31 o 
  -5   3   5      446.30      498.29     38.82 o 
  -4   3   5     5235.20     5032.87    109.09 o 
  -3   3   5      492.39      480.62     35.51 o 
  -2   3   5     7127.74     7214.75    127.85 o 
  -1   3   5    22990.67    22730.09    224.91 o 
   0   3   5      521.41      548.48     27.61 o 
   1   3   5     2528.61     2546.61     62.11 o 
   2   3   5    14126.68    14211.53    181.51 o 
   3   3   5      588.06      601.11    127.24 o 
   4   3   5       57.61       56.32     14.15 o 
   5   3   5     6807.83     6812.13    129.52 o 
   6   3   5     1149.88      986.99     80.47 o 
   7   3   5      860.49      878.32     81.16 o 
   8   3   5      211.03      165.76     51.58 o 
   9   3   5      498.10      524.79     77.03 o 
  10   3   5     1688.09     1856.37    135.50 o 
 -11   4   5      355.75      540.61     92.85 o 
 -10   4   5      572.45      630.02     92.85 o 
  -9   4   5       48.73        5.50     33.70 o 
  -8   4   5     3178.86     3304.34    101.54 o 
  -7   4   5      126.47      130.45     28.75 o 
  -6   4   5     2510.82     2366.25     81.13 o 
  -5   4   5     4137.29     4027.25    102.90 o 
  -4   4   5     2364.68     2356.65     76.25 o 
  -3   4   5      574.30      511.75     62.25 o 
  -2   4   5     7657.88     7398.22    134.89 o 
  -1   4   5    20500.72    20101.66    321.20 o 
   0   4   5      356.85      365.94     50.21 o 
   1   4   5     2817.29     2788.88     69.22 o 
   2   4   5     9833.16     9949.17    151.19 o 
   3   4   5      306.01      323.52     52.27 o 
   4   4   5       33.52       35.28     17.63 o 
   5   4   5     5961.04     5953.93    126.27 o 
   6   4   5      181.12      213.89     31.23 o 
   7   4   5      909.41     1000.06     90.79 o 
   8   4   5     1026.43     1019.32     95.60 o 
   9   4   5      263.82      165.07     59.15 o 
  10   4   5     2271.53     2451.31    159.57 o 
 -11   5   5      404.23      579.13     98.36 o 
 -10   5   5      594.67      561.24     92.16 o 
  -9   5   5       77.82       44.02     43.33 o 
  -8   5   5     3870.38     3998.17    189.83 o 
  -7   5   5        0.80       24.61     22.11 o 
  -6   5   5      167.66      138.64     28.99 o 
  -5   5   5    12614.85    12057.26    198.34 o 
  -4   5   5     2841.88     2787.77     87.73 o 
  -3   5   5       64.05      119.23     24.45 o 
  -2   5   5    10936.31    10515.00    343.90 o 
  -1   5   5    11164.21    11314.38    178.00 o 
   0   5   5        9.06       12.38     21.32 o 
   1   5   5     3096.09     3173.81     78.99 o 
   2   5   5     6259.67     6132.03    118.49 o 
   3   5   5       10.01      -14.54     31.64 o 
   4   5   5       77.53       48.11     20.95 o 
   5   5   5     3387.41     3383.82    113.83 o 
   6   5   5      211.18      250.00     35.95 o 
   7   5   5      469.70      469.08     68.09 o 
   8   5   5     1336.94     1299.94    110.74 o 
   9   5   5        7.54       16.51     43.33 o 
 -11   6   5      260.21      252.42     73.59 o 
 -10   6   5      804.26      711.18    104.55 o 
  -9   6   5      302.93      218.03     68.09 o 
  -8   6   5     4365.59     4238.90    203.59 o 
  -7   6   5      132.51      200.36     53.99 o 
  -6   6   5      323.04      345.31     40.82 o 
  -5   6   5     7343.66     7226.60    153.91 o 
  -4   6   5     4715.38     4606.90    178.48 o 
  -3   6   5      436.77      489.01     41.69 o 
  -2   6   5     9091.44     9172.35    243.48 o 
  -1   6   5     4984.47     5025.52    127.59 o 
   0   6   5      831.48      847.37     72.91 o 
   1   6   5     7737.87     7728.79    215.97 o 
   2   6   5     5284.89     5229.31    114.34 o 
   3   6   5       34.08       19.84     33.01 o 
   4   6   5       10.96       30.69     21.61 o 
   5   6   5     1636.42     1623.92     73.91 o 
   6   6   5      383.95      372.95     43.74 o 
   7   6   5     1142.99     1114.92    103.86 o 
   8   6   5      345.82      296.44     68.78 o 
 -10   7   5      336.20      296.44     81.85 o 
  -9   7   5      313.81      323.27     81.16 o 
  -8   7   5     2559.75     2589.56    167.13 o 
  -7   7   5      169.98      119.77     41.96 o 
  -6   7   5      313.65      246.37     43.33 o 
  -5   7   5     9485.74     9286.96    278.21 o 
  -4   7   5     3659.03     3515.02    106.64 o 
  -3   7   5      158.69      151.88     31.37 o 
  -2   7   5     7724.13     7551.96    302.97 o 
  -1   7   5     3519.50     3488.01    137.90 o 
   0   7   5      280.26      309.51     55.02 o 
   1   7   5     3525.48     3254.66    144.44 o 
   2   7   5     4026.56     4390.21    171.26 o 
   3   7   5     1337.73     1310.07     72.56 o 
   4   7   5       28.68       24.35     21.64 o 
   5   7   5      819.51      866.97     60.30 o 
   6   7   5      933.19      857.13     64.31 o 
   7   7   5     1229.29     1387.29    114.17 o 
   8   7   5       21.02       -6.19     45.39 o 
  -9   8   5      866.52      875.57    117.61 o 
  -8   8   5     3282.32     3787.02    206.34 o 
  -7   8   5      132.72      202.43     41.96 o 
  -6   8   5      714.57      812.56     92.85 o 
  -5   8   5    14740.52    14323.81    244.61 o 
  -4   8   5      561.92      460.61     46.57 o 
  -3   8   5      478.73      504.25     47.89 o 
  -2   8   5     6922.45     6558.31    149.79 o 
  -1   8   5     1579.81     1517.97    103.17 o 
   0   8   5      131.17      116.24     40.58 o 
   1   8   5     5043.42     4609.62    182.27 o 
   2   8   5     2036.88     2086.09    125.18 o 
   3   8   5      913.12     1064.02     98.36 o 
   4   8   5       12.39       19.26     30.26 o 
   5   8   5      402.54      393.55     80.82 o 
   6   8   5     1773.08     1876.42     90.69 o 
   7   8   5      649.32      721.50     93.54 o 
  -8   9   5     2132.86     2147.30    165.07 o 
  -7   9   5      161.94       39.89     43.33 o 
  -6   9   5     1979.74     2111.62     95.00 o 
  -5   9   5     6496.40     6607.98    187.08 o 
  -4   9   5        1.94      -12.67     21.15 o 
  -3   9   5      610.92      682.94     57.38 o 
  -2   9   5     5194.31     5122.72    196.71 o 
  -1   9   5      365.79      328.08     63.28 o 
   0   9   5      140.32      162.32     49.52 o 
   1   9   5     3655.17     3771.20    174.01 o 
   2   9   5      440.17      507.59     75.66 o 
   3   9   5      718.60      625.21     85.29 o 
   4   9   5      348.04      340.46     70.16 o 
   5   9   5       53.13       32.33     38.52 o 
   6   9   5     1925.42     2088.22    127.93 o 
  -7  10   5        1.43       -6.19     44.71 o 
  -6  10   5     2060.96     1884.91     92.93 o 
  -5  10   5     3688.14     3703.32    204.62 o 
  -4  10   5      175.12      117.61     48.15 o 
  -3  10   5     1272.14     1239.41    107.98 o 
  -2  10   5     4692.81     4569.73    196.71 o 
  -1  10   5       34.84       15.13     39.20 o 
   0  10   5      209.83      246.23     62.59 o 
   1  10   5     1346.42     1291.68    113.49 o 
   2  10   5       79.58       23.39     37.83 o 
   3  10   5      728.98      892.76    103.86 o 
   4  10   5      291.99      346.65     77.72 o 
  -5  11   5     2043.35     1738.75    123.80 o 
  -4  11   5      106.27       30.95     42.64 o 
  -3  11   5      453.21      434.69     77.03 o 
  -2  11   5     3294.20     3016.68    170.57 o 
  -1  11   5      256.67      353.53     74.28 o 
   0  11   5       54.48        4.81     34.39 o 
   1  11   5      631.70      693.99     95.60 o 
   2  11   5        1.16       -5.50     36.45 o 
  -2 -14   6     2324.97     2496.71    163.70 o 
  -1 -14   6      356.00      431.94     81.16 o 
   0 -14   6      330.69      497.28     82.54 o 
   1 -14   6      859.79     1000.06    105.92 o 
  -5 -13   6     1560.00     1535.16    137.56 o 
  -4 -13   6       83.09       27.51     40.58 o 
  -3 -13   6     2037.29     2018.69    143.75 o 
  -2 -13   6     1807.17     1852.24    134.12 o 
  -1 -13   6      243.31      251.73     68.09 o 
   0 -13   6        0.20       38.52     40.58 o 
   1 -13   6      569.96      564.68     79.78 o 
   2 -13   6     1317.02     1312.32    110.05 o 
   3 -13   6      932.65     1008.31    106.61 o 
   4 -13   6      356.91      319.83     72.91 o 
   5 -13   6     1316.46     1252.48    128.62 o 
  -6 -12   6     3039.14     3474.76    192.58 o 
  -5 -12   6      742.23      614.20     91.48 o 
  -4 -12   6        9.02       33.70     42.64 o 
  -3 -12   6     1858.45     2033.82    138.94 o 
  -2 -12   6      737.47      715.31     92.16 o 
  -1 -12   6     1477.20     1645.90    121.74 o 
   0 -12   6        0.62       -4.81     31.64 o 
   1 -12   6      283.58      218.72     57.09 o 
   2 -12   6     1438.24     1937.53    121.74 o 
   3 -12   6     2319.38     2549.67    151.32 o 
   4 -12   6       56.71       35.08     48.83 o 
   5 -12   6     3137.57     3090.96    179.52 o 
   6 -12   6     3379.53     3432.80    193.27 o 
   7 -12   6      115.80        7.57     52.96 o 
  -7 -11   6      124.57      142.37     52.27 o 
  -6 -11   6     4218.46     4194.88    202.90 o 
  -5 -11   6      385.26      353.53     72.91 o 
  -4 -11   6       16.06       64.65     44.02 o 
  -3 -11   6     1919.25     1943.72    129.31 o 
  -2 -11   6      446.16      575.69     79.10 o 
  -1 -11   6     3332.08     3169.37    155.44 o 
   0 -11   6       50.56       53.65     39.20 o 
   1 -11   6      168.28      188.38     35.49 o 
   2 -11   6     4893.66     4804.69    297.47 o 
   3 -11   6     2462.56     2297.25    139.62 o 
   5 -11   6     3175.73     3363.33    181.58 o 
   6 -11   6     2644.07     3185.88    183.64 o 
   7 -11   6       21.74       71.53     55.02 o 
   8 -11   6      938.86      828.11    114.17 o 
  -8 -10   6       11.21       62.59     45.39 o 
  -7 -10   6      622.85      462.89     79.78 o 
  -6 -10   6     2948.90     3012.55    165.76 o 
  -5 -10   6      202.72      106.61     50.21 o 
  -4 -10   6      701.28      630.02     81.16 o 
  -3 -10   6     1823.96     1652.78    115.55 o 
  -2 -10   6       38.05       -6.88     34.39 o 
  -1 -10   6     5173.06     4951.46    187.77 o 
   0 -10   6      247.57      245.60     37.70 o 
   1 -10   6       13.32      -21.36     19.58 o 
   2 -10   6    10328.14    11033.25    248.30 o 
   3 -10   6     1354.44     1404.48    108.67 o 
   4 -10   6      290.93      226.29     59.84 o 
   5 -10   6     6894.32     6839.46    250.36 o 
   6 -10   6     1830.35     1559.93    129.31 o 
   7 -10   6        0.03      -19.95     41.96 o 
   8 -10   6     2891.88     2678.97    175.39 o 
  -9  -9   6     1908.61     2096.41    145.81 o 
  -8  -9   6        1.38      130.68     49.52 o 
  -7  -9   6     1773.43     1760.07    125.18 o 
  -6  -9   6     1682.88     1641.09    121.05 o 
  -5  -9   6     3273.97     3287.67    162.32 o 
  -4  -9   6      472.20      497.97     72.22 o 
  -3  -9   6     1927.63     1752.51    115.55 o 
  -2  -9   6      491.63      497.97     68.09 o 
  -1  -9   6     8171.50     8138.10    157.41 o 
   0  -9   6       23.92       33.86     23.33 o 
   1  -9   6      359.11      373.18     47.46 o 
   2  -9   6     9780.36     9977.32    179.59 o 
   3  -9   6     1476.96     1536.39    156.13 o 
   4  -9   6      671.92      541.98     74.28 o 
   5  -9   6     6865.86     6637.25    237.29 o 
   6  -9   6     2380.12     2194.76    144.44 o 
   7  -9   6        0.03        6.19     42.64 o 
   8  -9   6     2994.42     2872.93    177.45 o 
   9  -9   6     1567.01     1429.93    136.18 o 
 -10  -8   6     2517.95     2687.86    124.15 o 
  -9  -8   6     1109.31     1144.27    111.42 o 
  -8  -8   6       21.87       51.58     43.33 o 
  -7  -8   6      912.05      930.59     94.23 o 
  -6  -8   6     3282.38     3025.62    153.38 o 
  -5  -8   6     1150.51     1143.81     98.36 o 
  -4  -8   6     1605.34     1503.53    107.98 o 
  -3  -8   6      830.61      815.04     80.47 o 
  -2  -8   6     1747.91     1768.87     68.55 o 
  -1  -8   6     4409.25     4341.32    108.62 o 
   0  -8   6      195.35      164.67     29.56 o 
   1  -8   6     1617.98     1690.65    130.68 o 
   2  -8   6    11666.67    11967.65    193.40 o 
   3  -8   6     1095.66     1135.53     58.97 o 
   4  -8   6      393.21      450.51     68.09 o 
   5  -8   6     9075.19     8293.47    262.05 o 
   6  -8   6      845.69      720.12     86.66 o 
   7  -8   6       78.58       27.51     39.20 o 
   8  -8   6     3175.29     2786.27    169.89 o 
   9  -8   6      679.28      759.33    102.48 o 
 -10  -7   6     3059.87     3224.29    126.95 o 
  -9  -7   6     1273.54     1280.58     82.57 o 
  -8  -7   6        4.08        4.69     25.99 o 
  -7  -7   6     2144.05     2565.49    143.06 o 
  -6  -7   6      925.42      957.41     90.79 o 
  -5  -7   6     1827.05     1887.32    118.30 o 
  -4  -7   6      241.10      260.68     52.96 o 
  -3  -7   6     2103.24     2078.68     71.82 o 
  -2  -7   6     2832.04     2729.05     81.65 o 
  -1  -7   6     6817.19     6903.12    133.70 o 
   0  -7   6      392.35      352.67     34.28 o 
   1  -7   6     1667.87     1868.20     69.20 o 
   2  -7   6    15726.30    15488.07    388.95 o 
   3  -7   6       87.23       61.16     22.11 o 
   4  -7   6     2336.96     2368.78    130.68 o 
   5  -7   6    12314.27    12645.17    326.70 o 
   6  -7   6      262.89      318.45     64.65 o 
   7  -7   6        6.24       -2.75     34.39 o 
   8  -7   6     2287.27     2469.19    156.82 o 
   9  -7   6      411.29      388.61     80.47 o 
  10  -7   6      624.77      660.29    100.42 o 
 -11  -6   6      161.90      151.32     70.84 o 
 -10  -6   6     3266.43     3464.36    125.90 o 
  -9  -6   6      279.98      306.38     48.45 o 
  -8  -6   6     1180.70     1173.28     74.07 o 
  -7  -6   6     1166.03     1167.27     71.47 o 
  -6  -6   6     1393.16     1602.57    105.92 o 
  -5  -6   6     3054.69     3134.30    139.62 o 
  -4  -6   6       14.81       22.70     31.64 o 
  -3  -6   6     1636.14     1595.69     94.23 o 
  -2  -6   6    10127.68     9515.00    228.35 o 
  -1  -6   6     4521.94     4505.64    123.80 o 
   0  -6   6      513.00      439.45     35.26 o 
   1  -6   6     4781.21     4812.91    164.04 o 
   2  -6   6    23383.53    23222.55    792.00 o 
   3  -6   6        2.21       14.73     18.30 o 
   4  -6   6     7356.05     7250.08    223.53 o 
   5  -6   6    14537.62    13453.33    329.46 o 
   6  -6   6      935.42      985.61     93.54 o 
   7  -6   6       17.70       -7.57     32.33 o 
   8  -6   6     2612.86     2693.42    158.19 o 
   9  -6   6       31.95      113.49     56.40 o 
  10  -6   6      419.43      570.87     94.92 o 
 -11  -5   6       72.44       39.20     53.65 o 
 -10  -5   6     3088.19     3046.09    189.49 o 
  -9  -5   6      136.31      109.03     35.69 o 
  -8  -5   6      407.27      465.90     48.94 o 
  -7  -5   6     1609.74     1685.64     79.38 o 
  -6  -5   6        9.90       -0.69     35.77 o 
  -5  -5   6     6236.71     6062.25    187.77 o 
  -4  -5   6        4.07       17.19     30.95 o 
  -3  -5   6      233.82      251.73     44.71 o 
  -2  -5   6    22235.62    21592.73    370.04 o 
  -1  -5   6     7339.57     7415.15    182.27 o 
   0  -5   6      801.58      821.13     42.79 o 
   1  -5   6     3157.52     2973.58    172.98 o 
   2  -5   6     4968.56     4798.39    100.42 o 
   3  -5   6       22.47       38.98     17.19 o 
   4  -5   6    12504.66    12224.23    292.31 o 
   5  -5   6     7977.13     7444.72    229.04 o 
   6  -5   6       98.97       54.34     39.89 o 
   7  -5   6      110.12      152.00     49.52 o 
   8  -5   6     5603.03     5143.35    211.15 o 
   9  -5   6        0.41       28.89     45.39 o 
  10  -5   6      526.62      546.80     88.73 o 
 -11  -4   6       57.55       86.66     59.84 o 
 -10  -4   6     2082.19     2189.95    143.06 o 
  -9  -4   6       64.20       23.09     26.50 o 
  -8  -4   6     1685.00     1677.93     79.75 o 
  -7  -4   6      337.69      340.79     43.36 o 
  -6  -4   6      907.24     1025.83     59.31 o 
  -5  -4   6     5442.27     5489.31    171.95 o 
  -4  -4   6        3.16       18.57     27.51 o 
  -3  -4   6     2656.61     2750.50    110.74 o 
  -2  -4   6    28462.68    27862.01    429.19 o 
  -1  -4   6     7496.40     7656.57    178.14 o 
   0  -4   6       31.10       70.16     25.45 o 
   1  -4   6    31643.53    32065.92    337.71 o 
   2  -4   6    15510.51    15320.03    194.99 o 
   3  -4   6     1629.02     1536.37     57.27 o 
   4  -4   6     5606.05     5344.88    178.83 o 
   5  -4   6     6200.21     6421.28    207.71 o 
   6  -4   6      293.27      330.83     60.53 o 
   7  -4   6       67.79       -6.19     30.26 o 
   8  -4   6     1721.10     1725.68    122.43 o 
   9  -4   6      266.72      332.89     68.09 o 
  10  -4   6      137.38      125.19     38.06 o 
 -11  -3   6       17.47       75.66     55.02 o 
 -10  -3   6     1811.46     2013.87    135.50 o 
  -9  -3   6      282.06      338.52     30.68 o 
  -8  -3   6     1329.96     1301.37     45.94 o 
  -7  -3   6      733.44      730.78     52.24 o 
  -6  -3   6     3215.38     3166.22     92.49 o 
  -5  -3   6     6123.68     6291.98    177.45 o 
  -4  -3   6      308.46      418.18     49.52 o 
  -3  -3   6      752.05      755.89     57.78 o 
  -2  -3   6    34063.67    34364.45    494.53 o 
  -1  -3   6     2922.34     3017.56     94.23 o 
   0  -3   6       74.23       99.20     22.70 o 
   1  -3   6    20784.55    20841.38    225.89 o 
   2  -3   6     1187.51     1193.28     44.72 o 
   3  -3   6        3.57       19.73     29.92 o 
   4  -3   6     1120.25     1160.63     79.10 o 
   5  -3   6     2116.39     2196.14    116.93 o 
   6  -3   6     2768.08     2710.61    135.50 o 
   7  -3   6      197.45      195.33     51.58 o 
   8  -3   6      166.02      183.64     53.65 o 
   9  -3   6     1051.31     1154.13    105.92 o 
  10  -3   6     1335.69     1364.86     81.18 o 
  11  -3   6       56.66       30.95     37.83 o 
 -10  -2   6      467.97      490.40     70.84 o 
  -9  -2   6      391.79      462.27     31.98 o 
  -8  -2   6      599.80      605.27     41.99 o 
  -7  -2   6     1251.98     1294.23     46.26 o 
  -6  -2   6     4998.24     4798.88    103.78 o 
  -5  -2   6     9389.22     9308.63    153.19 o 
  -4  -2   6      214.18      305.14     29.91 o 
  -3  -2   6     2210.78     2201.92     65.41 o 
  -2  -2   6    33297.94    33758.52    343.81 o 
  -1  -2   6     2225.76     2318.22     62.01 o 
   0  -2   6     1022.33      992.49     55.02 o 
   1  -2   6    34593.96    33490.26    454.63 o 
   2  -2   6      366.49      343.34     33.70 o 
   3  -2   6      452.46      447.00     31.29 o 
   4  -2   6      836.00      799.43     36.54 o 
   5  -2   6     1493.94     1320.57     88.04 o 
   6  -2   6     2401.19     2557.23    127.93 o 
   7  -2   6      462.05      396.86     62.59 o 
   8  -2   6      354.63      312.26     57.78 o 
   9  -2   6      995.71     1063.19    158.54 o 
  10  -2   6     1632.45     1531.73    114.17 o 
  11  -2   6      221.39      180.89     57.78 o 
 -11  -1   6       66.07       45.39     43.33 o 
 -10  -1   6      268.74      275.12     60.53 o 
  -9  -1   6     2862.41     2850.41     96.06 o 
  -8  -1   6      296.95      298.31     30.81 o 
  -7  -1   6     1030.22      990.37     44.67 o 
  -6  -1   6     9433.14     9256.78    172.74 o 
  -5  -1   6     9517.78     9349.31    199.91 o 
  -4  -1   6     2525.15     2822.72    106.61 o 
  -3  -1   6     4287.23     4227.89    127.93 o 
  -2  -1   6    26238.96    26365.36    396.86 o 
  -1  -1   6     1095.97     1167.19     61.21 o 
   0  -1   6     6622.11     6933.69    154.75 o 
   1  -1   6    30314.38    30532.72    426.43 o 
   2  -1   6      702.48      793.95     37.32 o 
   3  -1   6      454.01      477.32     30.06 o 
   4  -1   6     4261.98     4469.26     87.85 o 
   5  -1   6       56.58       69.47     31.64 o 
   6  -1   6     4435.81     4696.97    167.82 o 
   7  -1   6      467.33      433.31     61.21 o 
   8  -1   6      806.59      807.15     73.59 o 
   9  -1   6     2207.99     2317.19    133.43 o 
  10  -1   6     1784.49     1795.15    127.93 o 
 -12   0   6      856.74      894.83    102.48 o 
 -11   0   6       88.68      134.81     48.83 o 
 -10   0   6      181.59      266.87     60.53 o 
  -9   0   6     4578.81     4627.48    122.41 o 
  -8   0   6       30.96       38.49     42.30 o 
  -7   0   6       62.31       67.25     23.63 o 
  -6   0   6    10196.24     9886.00    235.57 o 
  -5   0   6     4817.75     5012.25    110.14 o 
  -4   0   6      510.62      477.65     35.06 o 
  -3   0   6    15256.26    15366.09    276.49 o 
  -2   0   6    15743.61    15892.95    279.25 o 
  -1   0   6     1166.80     1368.03     68.09 o 
   0   0   6     5332.34     5643.38    141.00 o 
   1   0   6    18363.18    19038.25    304.01 o 
   2   0   6      150.39      162.32     26.82 o 
   3   0   6       63.22       59.43     15.67 o 
   4   0   6     8104.91     8206.25    129.38 o 
   5   0   6       13.99        6.19     25.45 o 
   6   0   6     1126.59     1152.97    142.03 o 
   7   0   6      289.09      283.05     36.48 o 
   8   0   6      204.93      225.60     50.90 o 
   9   0   6     4097.59     4109.59    181.58 o 
  10   0   6      111.60      126.55     52.27 o 
 -12   1   6      718.60      872.82    105.92 o 
 -11   1   6      538.64      654.78     90.79 o 
 -10   1   6       40.32       56.40     41.27 o 
  -9   1   6     5475.24     5690.84    214.59 o 
  -8   1   6      298.40      344.73     52.62 o 
  -7   1   6      410.84      449.68     40.97 o 
  -6   1   6     5604.36     5572.70    139.97 o 
  -5   1   6     5251.02     5130.51    241.07 o 
  -4   1   6      632.36      678.03     41.97 o 
  -3   1   6    18131.26    17850.60    229.06 o 
  -2   1   6     8720.14     8574.43    186.74 o 
  -1   1   6      939.73      885.88     56.40 o 
   0   1   6     6143.88     6538.21    157.51 o 
   1   1   6    11413.11    11068.73    216.66 o 
   2   1   6       97.20      127.93     26.82 o 
   3   1   6      195.96      201.23     23.49 o 
   4   1   6     5608.96     5517.89    105.76 o 
   5   1   6     1102.67     1212.75     56.05 o 
   6   1   6     1900.49     1884.00     72.87 o 
   7   1   6       98.64       61.21     34.39 o 
   8   1   6        6.46        1.38     29.58 o 
   9   1   6     4124.15     3882.62    178.83 o 
  10   1   6      246.17      178.14     58.46 o 
 -12   2   6      719.18      838.43    109.36 o 
 -11   2   6      294.57      343.90     73.59 o 
 -10   2   6       53.27       85.29     47.46 o 
  -9   2   6     5573.73     5800.89    221.47 o 
  -8   2   6        1.51      -12.75     18.67 o 
  -7   2   6     1361.94     1402.05     65.77 o 
  -6   2   6     9891.18     9546.98    169.80 o 
  -5   2   6     2285.59     2215.03     75.57 o 
  -4   2   6      376.10      385.03     35.02 o 
  -3   2   6    14991.00    14719.05    206.71 o 
  -2   2   6    14414.62    14601.26    273.74 o 
  -1   2   6      179.38      125.87     28.89 o 
   0   2   6     2910.41     2985.73    107.30 o 
   1   2   6     4011.56     4312.49    129.99 o 
   2   2   6     1185.33     1130.68     45.74 o 
   3   2   6       25.29       41.55     25.39 o 
   4   2   6     2695.71     2797.78     62.49 o 
   5   2   6     1022.68     1039.48     40.76 o 
   6   2   6     6102.75     5725.92    187.77 o 
   7   2   6       18.68        7.57     26.82 o 
   8   2   6      304.45      373.47     66.03 o 
   9   2   6     3965.62     4369.58    192.58 o 
  10   2   6       59.76       74.28     48.15 o 
 -11   3   6      483.27      413.37     84.60 o 
 -10   3   6      723.52      726.31     94.92 o 
  -9   3   6     6338.42     6207.38    235.91 o 
  -8   3   6       58.44       59.81     24.76 o 
  -7   3   6      289.28      323.88     39.16 o 
  -6   3   6     8348.21     8346.29    161.16 o 
  -5   3   6     1221.77     1200.38     57.76 o 
  -4   3   6      208.84      206.20     29.71 o 
  -3   3   6    14286.08    14295.97    219.41 o 
  -2   3   6     1809.69     1789.52     64.62 o 
  -1   3   6      894.93      856.49     31.94 o 
   0   3   6     2749.08     2744.40     88.04 o 
   1   3   6     3034.32     3021.42     71.72 o 
   2   3   6     1959.16     1999.76     62.18 o 
   3   3   6       47.58       53.19     18.12 o 
   4   3   6     3016.81     2935.11     82.41 o 
   5   3   6     3734.67     3854.95     99.07 o 
   6   3   6     6904.63     6138.60    198.09 o 
   7   3   6       33.91       94.92     41.27 o 
   8   3   6     1866.56     1783.46    122.43 o 
   9   3   6     4493.42     4710.04    207.03 o 
 -11   4   6      153.27      196.71     62.59 o 
 -10   4   6     2270.51     2317.88    155.44 o 
  -9   4   6     2869.57     2890.81    167.13 o 
  -8   4   6      210.55      250.42     37.18 o 
  -7   4   6     6615.60     6177.83    161.98 o 
  -6   4   6     9706.68     9596.04    180.14 o 
  -5   4   6      888.39      882.79     98.70 o 
  -4   4   6      212.14      230.04     32.87 o 
  -3   4   6     8698.29     8356.50    155.12 o 
  -2   4   6      393.68      377.18     35.41 o 
  -1   4   6     1862.64     1715.37     89.41 o 
   0   4   6     1506.46     1244.91     77.03 o 
   1   4   6     1353.33     1397.13     51.56 o 
   2   4   6     2485.54     2378.96     70.59 o 
   3   4   6      954.75     1023.58    120.36 o 
   4   4   6     1927.31     1902.82     70.25 o 
   5   4   6     4759.93     4720.21    115.70 o 
   6   4   6     2428.37     2421.05    128.62 o 
   7   4   6      221.27      218.72     55.71 o 
   8   4   6     2176.52     2374.28    142.37 o 
   9   4   6     3462.17     3487.14    181.58 o 
 -11   5   6       52.85       25.45     52.27 o 
 -10   5   6     2179.30     2114.29    154.75 o 
  -9   5   6     2245.26     2214.02    150.63 o 
  -8   5   6      324.67      353.13     43.92 o 
  -7   5   6     1972.74     1930.01     81.96 o 
  -6   5   6     6018.23     6089.12    143.59 o 
  -5   5   6       43.07       19.90     22.12 o 
  -4   5   6      369.02      345.17     48.49 o 
  -3   5   6     5984.26     5962.69    225.25 o 
  -2   5   6        4.75       -6.29     15.86 o 
  -1   5   6     3262.56     3392.91    134.12 o 
   0   5   6     2063.57     2210.58    109.36 o 
   1   5   6      115.54      141.69     37.14 o 
   2   5   6     9046.92     9066.33    152.62 o 
   3   5   6      371.94      374.17     36.31 o 
   4   5   6      104.37      141.99     27.61 o 
   5   5   6     5592.13     5709.12    152.35 o 
   6   5   6      468.10      513.79     68.09 o 
   7   5   6        7.94        0.69     35.08 o 
   8   5   6     3817.53     3779.45    181.58 o 
 -10   6   6     3072.99     2716.80    180.89 o 
  -9   6   6     1858.27     1755.26    141.00 o 
  -8   6   6      356.78      406.49     79.78 o 
  -7   6   6     3272.54     3400.86    112.70 o 
  -6   6   6    10308.00     9931.35    366.60 o 
  -5   6   6       50.85       45.33     23.95 o 
  -4   6   6      384.23      390.07     42.27 o 
  -3   6   6     3681.25     3700.64    108.10 o 
  -2   6   6       30.25        9.30     24.07 o 
  -1   6   6      985.92      863.19     76.35 o 
   0   6   6     2039.98     1966.41    110.05 o 
   1   6   6     1075.13     1174.76     85.97 o 
   2   6   6     1856.59     1780.71    107.30 o 
   3   6   6       43.00       38.20     21.61 o 
   4   6   6      282.36      252.82     35.64 o 
   5   6   6     6291.51     6688.01    187.77 o 
   6   6   6      950.58     1046.83     96.29 o 
   7   6   6        1.48       44.71     41.96 o 
   8   6   6     3648.69     3626.76    185.71 o 
  -9   7   6      966.45      986.30    119.68 o 
  -8   7   6       69.69       46.77     44.02 o 
  -7   7   6     2954.18     3341.07    204.96 o 
  -6   7   6     5347.72     5042.86    138.67 o 
  -5   7   6        3.01        3.35     21.44 o 
  -4   7   6      969.80      976.98     75.66 o 
  -3   7   6     1502.67     1400.49    108.33 o 
  -2   7   6       32.25       45.91     23.21 o 
  -1   7   6     1010.56      897.58     83.91 o 
   0   7   6     3155.07     3287.67    147.88 o 
   1   7   6     1980.52     1923.08    116.24 o 
   2   7   6     6381.38     6493.50    220.10 o 
   3   7   6       47.09       46.08     33.01 o 
   4   7   6      706.72      885.88     87.35 o 
   5   7   6     6159.81     6545.34    158.21 o 
   6   7   6      624.43      811.64    144.44 o 
   7   7   6       87.87      164.38     60.53 o 
  -9   8   6      714.09      740.07    112.80 o 
  -8   8   6        1.23       -4.13     41.96 o 
  -7   8   6     2764.34     2891.62    116.24 o 
  -6   8   6     2190.32     2165.61    106.95 o 
  -5   8   6       80.67       82.06     30.37 o 
  -4   8   6      653.16      705.72    111.77 o 
  -3   8   6     4824.10     4771.82    184.33 o 
  -2   8   6       58.29       88.91     28.86 o 
  -1   8   6        4.69       13.76     30.95 o 
   0   8   6      811.25      755.20     83.22 o 
   1   8   6     2053.49     2337.14    136.87 o 
   2   8   6     3066.61     3097.84    158.88 o 
   3   8   6       36.16       19.26     34.39 o 
   4   8   6     1319.54     1217.40    107.30 o 
   5   8   6     5914.23     5703.91    224.91 o 
   6   8   6       88.63      147.88     51.58 o 
  -8   9   6        4.66       -5.50     41.96 o 
  -7   9   6     1778.80     2005.08     97.30 o 
  -6   9   6      424.74      443.00     63.62 o 
  -5   9   6      112.22      112.03     35.25 o 
  -4   9   6      342.28      369.47     73.59 o 
  -3   9   6     2506.78     2231.22    132.06 o 
  -2   9   6     2803.66     2859.18    152.00 o 
  -1   9   6        6.78       78.41     39.89 o 
   0   9   6      199.28      158.19     50.21 o 
   1   9   6     2179.42     2232.59    141.69 o 
   2   9   6     1771.14     1941.65    132.74 o 
   3   9   6       91.92      138.94     46.77 o 
   4   9   6     2375.69     2360.52    149.25 o 
   5   9   6     3431.71     3663.21    190.52 o 
  -6  10   6       25.03       10.21     27.81 o 
  -5  10   6      593.85      665.32     64.63 o 
  -4  10   6      411.02      440.88     74.28 o 
  -3  10   6      106.58       90.10     50.21 o 
  -2  10   6     3963.58     4026.37    190.52 o 
  -1  10   6        9.24      -11.69     35.77 o 
   0  10   6       70.62       -6.19     31.64 o 
   1  10   6     2802.98     3187.94    177.45 o 
   2  10   6     1507.12     1387.29    124.49 o 
   3  10   6        0.55      -12.38     36.45 o 
  -4  11   6      252.81      184.33     62.59 o 
  -3  11   6       58.01        0.69     44.02 o 
  -2  11   6     2344.50     2189.26    148.56 o 
  -1  11   6      552.51      447.76     85.29 o 
   0  11   6      422.63      373.47     77.03 o 
  -1 -14   7       15.73       53.65     48.83 o 
   0 -14   7      279.93      233.85     64.65 o 
   1 -14   7     3353.08     3648.08    185.71 o 
  -4 -13   7      380.90      297.13     76.35 o 
  -3 -13   7      542.93      560.56     89.41 o 
  -2 -13   7     2390.36     2665.90    163.01 o 
  -1 -13   7       20.43       64.65     43.33 o 
   0 -13   7      539.68      453.26     76.35 o 
   1 -13   7     2777.99     3073.08    162.32 o 
   3 -13   7      103.61       55.71     50.90 o 
   5 -13   7      741.96      648.59     99.73 o 
  -6 -12   7      698.54      780.65    103.86 o 
  -5 -12   7      829.30      790.97    101.79 o 
  -4 -12   7       12.42      -12.38     41.96 o 
  -3 -12   7     1829.91     1877.00    136.18 o 
  -2 -12   7     2463.70     2544.16    152.00 o 
  -1 -12   7        4.04       44.02     40.58 o 
   0 -12   7     1218.11     1105.98    101.11 o 
   1 -12   7     3702.43     3996.79    177.45 o 
   2 -12   7      165.49      219.42     41.79 o 
   3 -12   7       74.79      125.87     56.40 o 
   4 -12   7     5565.16     5461.12    231.79 o 
   5 -12   7      709.84      781.34    105.23 o 
   6 -12   7       26.63      -28.89     42.64 o 
  -7 -11   7      687.60      714.62     97.67 o 
  -6 -11   7     1949.66     1982.23    143.06 o 
  -5 -11   7      698.05      797.85     98.36 o 
  -4 -11   7       16.66       46.08     44.02 o 
  -3 -11   7     2456.98     2394.22    144.44 o 
  -2 -11   7     2179.59     2060.64    132.06 o 
  -1 -11   7       37.15      -12.38     30.26 o 
   0 -11   7     2987.43     2855.74    145.81 o 
   1 -11   7     7285.31     7157.31    268.93 o 
   2 -11   7      462.96      424.29     47.76 o 
   3 -11   7      270.09      296.44     66.72 o 
   4 -11   7     6024.51     5959.77    234.54 o 
   5 -11   7      435.84      375.54     78.41 o 
   6 -11   7      179.23      165.76     63.97 o 
   7 -11   7     1378.60     1468.45    138.94 o 
  -8 -10   7      150.63      272.37     70.84 o 
  -7 -10   7      197.32      169.20     61.90 o 
  -6 -10   7     3825.85     4043.56    194.65 o 
  -5 -10   7      627.69      818.48     94.23 o 
  -4 -10   7       17.90      -30.95     28.89 o 
  -3 -10   7     4097.63     3917.70    177.45 o 
  -2 -10   7     3955.81     3955.53    175.39 o 
  -1 -10   7      312.42      301.10     39.53 o 
   0 -10   7     6880.94     6849.20    153.92 o 
   1 -10   7     8935.31     9002.78    179.82 o 
   2 -10   7       37.61       69.42     27.32 o 
   3 -10   7      833.99      909.27     94.23 o 
   4 -10   7     7202.20     6782.38    246.23 o 
   5 -10   7        5.24      -17.88     32.33 o 
   6 -10   7        6.38       20.63     44.71 o 
   7 -10   7     2839.70     2731.93    174.70 o 
   8 -10   7       20.30       -1.38     42.64 o 
  -9  -9   7      710.09      637.59     92.16 o 
  -8  -9   7       96.82      130.68     56.40 o 
  -7  -9   7       99.33      114.17     48.83 o 
  -6  -9   7     4977.64     4478.25    197.40 o 
  -5  -9   7        2.17        6.88     35.77 o 
  -4  -9   7      775.87      735.26     84.60 o 
  -3  -9   7     8820.30     8276.96    253.80 o 
  -2  -9   7     2355.56     2288.99    112.11 o 
  -1  -9   7        1.50       -2.24     22.52 o 
   0  -9   7     6075.81     6474.93    202.21 o 
   1  -9   7    11699.62    11487.16    199.10 o 
   2  -9   7        7.47       19.74     28.89 o 
   3  -9   7     1427.74     1537.92    112.80 o 
   4  -9   7     5390.91     5578.73    216.66 o 
   5  -9   7      340.53      352.15     72.91 o 
   6  -9   7       18.42        2.06     39.89 o 
   7  -9   7     2064.90     2077.15    149.25 o 
   8  -9   7      579.43      492.46     88.73 o 
   9  -9   7     1189.18     1324.01    138.25 o 
  -9  -8   7      684.82      767.58     95.60 o 
  -8  -8   7      328.15      422.31     75.66 o 
  -7  -8   7     1058.87      995.24    100.42 o 
  -6  -8   7     8611.51     8381.51    266.18 o 
  -5  -8   7      409.10      369.35     68.78 o 
  -4  -8   7      298.84      219.41     57.78 o 
  -3  -8   7    11593.89    11421.57    254.49 o 
  -2  -8   7     5906.83     5808.45    173.33 o 
  -1  -8   7     1346.17     1364.96     64.33 o 
   0  -8   7     8675.64     8471.32    283.37 o 
   1  -8   7     4984.81     4991.33    121.51 o 
   2  -8   7      313.79      311.40     37.36 o 
   3  -8   7     2754.60     2767.67    102.48 o 
   4  -8   7     1804.53     1918.96    123.80 o 
   5  -8   7      941.89     1123.86    105.92 o 
   6  -8   7        1.88        1.38     36.45 o 
   7  -8   7     1448.12     1531.73    129.31 o 
   8  -8   7     1144.78     1125.93    116.93 o 
   9  -8   7      497.30      349.40     83.91 o 
 -10  -7   7      766.79      833.62     72.83 o 
  -9  -7   7     1243.12     1247.67    113.49 o 
  -8  -7   7      990.40      975.99    101.79 o 
  -7  -7   7      467.01      528.92     78.41 o 
  -6  -7   7     2938.58     3108.85    154.75 o 
  -5  -7   7       43.08       77.72     44.71 o 
  -4  -7   7      541.58      702.93     79.10 o 
  -3  -7   7    10115.62    10248.88    263.43 o 
  -2  -7   7     4602.45     4685.62    112.94 o 
  -1  -7   7      731.52      801.69     48.57 o 
   0  -7   7    11022.46    11207.44    184.49 o 
   1  -7   7     3701.44     3666.98    176.76 o 
   2  -7   7     1979.75     2080.00     75.81 o 
   3  -7   7     1384.28     1355.16     62.14 o 
   4  -7   7      253.40      302.63     60.53 o 
   5  -7   7     2173.95     1907.95    124.49 o 
   6  -7   7      647.55      823.98     92.16 o 
   7  -7   7      508.64      462.20     79.78 o 
   8  -7   7     3321.10     3070.33    176.08 o 
   9  -7   7      671.42      697.43    101.11 o 
 -10  -6   7     2189.77     2327.61    266.18 o 
  -9  -6   7     1048.23      988.03     72.91 o 
  -8  -6   7      494.76      362.47     66.03 o 
  -7  -6   7     2537.36     2447.19    134.81 o 
  -6  -6   7     9078.49     8884.29    253.80 o 
  -5  -6   7        6.75       66.72     41.27 o 
  -4  -6   7      698.05      680.92     71.53 o 
  -3  -6   7    13626.80    13713.32    300.57 o 
  -2  -6   7     1489.80     1463.63     92.85 o 
  -1  -6   7      313.03      318.38     55.71 o 
   0  -6   7    11142.06    10589.79    171.65 o 
   1  -6   7     2615.55     2649.92     80.89 o 
   2  -6   7      684.70      695.96     44.85 o 
   3  -6   7    10603.19    10210.82    165.90 o 
   4  -6   7     3611.38     3452.06    156.82 o 
   5  -6   7     5961.71     5981.78    216.66 o 
   6  -6   7        2.42      -39.20     27.51 o 
   7  -6   7      396.83      442.94     75.66 o 
   8  -6   7     2938.35     2736.75    161.63 o 
   9  -6   7      221.07      251.73     70.84 o 
  10  -6   7        3.64      -35.08     45.39 o 
 -11  -5   7       53.86       35.77     53.65 o 
 -10  -5   7     3539.91     3981.81    134.40 o 
  -9  -5   7      904.63     1022.98    140.31 o 
  -8  -5   7      732.26      889.32     89.41 o 
  -7  -5   7     3294.31     3078.58    145.13 o 
  -6  -5   7     4932.93     5223.14    184.33 o 
  -5  -5   7      109.08      100.42     41.96 o 
  -4  -5   7     3512.59     3326.19    136.18 o 
  -3  -5   7    16050.74    15751.26    316.39 o 
  -2  -5   7      412.84      473.89     56.40 o 
  -1  -5   7       39.76      -17.19     21.32 o 
   0  -5   7    12057.89    11712.13    177.98 o 
   1  -5   7        1.30        1.09     15.13 o 
   2  -5   7     1078.20     1084.12     46.01 o 
   3  -5   7     1750.92     1725.41     47.21 o 
   4  -5   7      244.66      259.30     52.27 o 
   5  -5   7     4282.75     4379.21    180.89 o 
   6  -5   7     1304.76     1317.82    103.86 o 
   7  -5   7       70.66       74.97     47.46 o 
   8  -5   7     3099.96     3132.23    168.51 o 
   9  -5   7      533.78      697.43     92.85 o 
  10  -5   7       93.80      133.43     64.65 o 
 -11  -4   7       79.47       52.96     53.65 o 
 -10  -4   7     3944.22     4062.90    106.37 o 
  -9  -4   7      917.25      918.32     52.81 o 
  -8  -4   7       64.95      132.78     33.55 o 
  -7  -4   7     7332.75     7448.16    222.16 o 
  -6  -4   7     3785.29     3722.36    149.94 o 
  -5  -4   7      123.74      116.24     40.58 o 
  -4  -4   7     5315.49     4983.10    160.94 o 
  -3  -4   7    10886.38    11244.12    248.98 o 
  -2  -4   7        2.02      -26.82     17.88 o 
  -1  -4   7     1866.01     1850.18     88.04 o 
   0  -4   7     8144.86     8226.40    133.22 o 
   1  -4   7      834.98      775.63     33.54 o 
   2  -4   7      949.39      903.45     34.46 o 
   3  -4   7     5842.42     5813.00    321.20 o 
   4  -4   7      619.63      538.55     65.34 o 
   5  -4   7     6354.18     6484.56    215.28 o 
   6  -4   7      253.67      233.85     54.34 o 
   7  -4   7     1002.25     1075.03     99.04 o 
   8  -4   7     2322.84     2386.66    147.19 o 
   9  -4   7     1014.04      986.99    104.55 o 
  10  -4   7        1.73       -9.98     28.91 o 
 -10  -3   7     4446.71     4401.55    126.09 o 
  -9  -3   7      863.09      926.24     51.04 o 
  -8  -3   7        0.80       11.82     18.39 o 
  -7  -3   7    12262.84    12021.08    200.37 o 
  -6  -3   7     5297.54     5235.23    148.22 o 
  -5  -3   7      394.21      422.79     44.36 o 
  -4  -3   7     9063.97     9336.10    194.65 o 
  -3  -3   7     7292.25     7097.33    131.04 o 
  -2  -3   7     2078.71     2223.64    196.71 o 
  -1  -3   7     1327.73     1208.41     49.87 o 
   0  -3   7     8718.31     8755.91    136.17 o 
   1  -3   7      991.91     1034.45     60.53 o 
   2  -3   7     2246.77     2534.40    203.93 o 
   3  -3   7      846.49      846.53     51.93 o 
   4  -3   7      632.04      542.67     64.65 o 
   5  -3   7     4758.56     4219.64    166.45 o 
   6  -3   7      191.15      238.67     54.34 o 
   7  -3   7     2141.49     2145.24    129.99 o 
   8  -3   7     6007.11     6322.93    227.66 o 
   9  -3   7      520.64      538.55     81.85 o 
  10  -3   7      171.91      145.51     40.82 o 
 -10  -2   7     3928.87     3941.77    175.39 o 
  -9  -2   7      550.47      549.27     39.61 o 
  -8  -2   7      470.67      512.19     32.92 o 
  -7  -2   7    15509.77    14989.23    185.86 o 
  -6  -2   7     3678.81     3699.39     99.70 o 
  -5  -2   7        1.85       -3.17     14.12 o 
  -4  -2   7    12125.42    11856.46    180.68 o 
  -3  -2   7     6736.79     6674.80    125.22 o 
  -2  -2   7       38.81       44.15     27.86 o 
  -1  -2   7     2238.31     2085.40     88.73 o 
   0  -2   7     9538.05     9539.07    199.46 o 
   1  -2   7     5672.94     6067.07    147.88 o 
   2  -2   7     2450.31     2430.84     68.41 o 
   3  -2   7     1612.78     1589.64     55.19 o 
   4  -2   7     3141.39     3126.09     77.10 o 
   5  -2   7     4406.36     4204.51    163.70 o 
   6  -2   7      229.35      288.88     57.78 o 
   7  -2   7     2202.53     2110.16    123.12 o 
   8  -2   7     8026.51     8391.13    260.68 o 
   9  -2   7      209.78      295.57     45.46 o 
  10  -2   7      695.99      612.14     83.91 o 
 -11  -1   7      445.51      411.30     74.97 o 
 -10  -1   7     3936.72     4062.82    182.27 o 
  -9  -1   7       20.81       31.71     23.82 o 
  -8  -1   7     2709.00     2672.98     92.80 o 
  -7  -1   7    14449.22    13935.23    317.76 o 
  -6  -1   7     1044.84      991.72     54.15 o 
  -5  -1   7      123.19      213.22     41.27 o 
  -4  -1   7    14374.44    13845.37    275.81 o 
  -3  -1   7     3005.64     3068.95    114.17 o 
  -2  -1   7      887.93      879.01     61.90 o 
  -1  -1   7     2409.19     2140.43     90.79 o 
   0  -1   7     3823.73     3952.77    120.36 o 
   1  -1   7     9614.98     9778.42    200.84 o 
   2  -1   7      139.76      129.31     27.51 o 
   3  -1   7     1075.68     1214.15     49.52 o 
   4  -1   7     4783.64     4776.80     98.89 o 
   5  -1   7     2262.05     2251.85    117.61 o 
   6  -1   7        6.47      -17.19     27.51 o 
   7  -1   7     5209.49     4980.34    185.71 o 
   8  -1   7     7603.88     7308.21    167.06 o 
   9  -1   7       56.84       97.67     44.71 o 
  10  -1   7      225.10      203.59     58.46 o 
 -11   0   7     1383.60     1265.55    116.24 o 
 -10   0   7     4665.59     4688.03    200.84 o 
  -9   0   7       26.10       23.17     35.77 o 
  -8   0   7     4125.13     3916.04    112.91 o 
  -7   0   7    11304.56    11454.92    197.36 o 
  -6   0   7        8.63        9.35     18.84 o 
  -5   0   7      143.00      176.93     34.05 o 
  -4   0   7     8752.51     8813.44    210.47 o 
  -3   0   7       16.08       45.39     23.39 o 
  -2   0   7     2973.84     2953.40    110.05 o 
  -1   0   7     1534.20     1524.85     77.72 o 
   0   0   7     1673.03     1585.37     77.72 o 
   1   0   7     5389.53     5410.91    145.81 o 
   2   0   7       53.26       50.21     21.32 o 
   3   0   7       80.58       75.94     18.70 o 
   4   0   7     5257.42     4973.62    103.45 o 
   5   0   7     4271.30     4257.47    156.82 o 
   6   0   7       64.83       20.82     38.52 o 
   7   0   7     4926.44     4776.62    144.78 o 
   8   0   7     3664.74     3624.69    165.07 o 
   9   0   7        0.62        0.00     30.95 o 
  10   0   7      591.20      535.11     84.60 o 
 -11   1   7     2435.63     2486.39    158.19 o 
 -10   1   7     2665.26     2910.76    163.70 o 
  -9   1   7      197.65      183.58     36.35 o 
  -8   1   7     2092.04     2011.76     83.23 o 
  -7   1   7     8110.23     7827.29    376.91 o 
  -6   1   7      261.98      226.02     32.00 o 
  -5   1   7       39.25      117.05     41.27 o 
  -4   1   7     3759.12     3567.13     96.36 o 
  -3   1   7     1273.65     1371.47     78.41 o 
  -2   1   7     3769.85     3925.95    131.37 o 
  -1   1   7      653.48      731.13     56.40 o 
   0   1   7     1417.16     1371.47     74.97 o 
   1   1   7    12015.67    11942.92    240.04 o 
   2   1   7      292.54      236.60     35.77 o 
   3   1   7        3.27      -10.24     12.22 o 
   4   1   7     7723.89     7823.76    161.98 o 
   5   1   7     2006.22     2056.37     98.01 o 
   6   1   7       83.23       94.23     36.45 o 
   7   1   7     5224.26     5309.80    192.58 o 
   8   1   7     2550.71     2694.10    146.50 o 
   9   1   7        3.33       31.64     36.45 o 
 -11   2   7     2921.52     3350.26    187.08 o 
 -10   2   7     2277.89     2184.45    144.44 o 
  -9   2   7      236.62      253.56     38.97 o 
  -8   2   7     2543.65     2395.26    100.42 o 
  -7   2   7     3840.47     3775.21    132.40 o 
  -6   2   7        9.52        1.21     19.69 o 
  -5   2   7     2558.16     2700.61     88.14 o 
  -4   2   7     5165.95     5103.45    120.40 o 
  -3   2   7      666.09      651.88     49.18 o 
  -2   2   7     2529.37     2368.09    103.86 o 
  -1   2   7     1159.56     1080.53     69.47 o 
   0   2   7        8.93       20.63     20.63 o 
   1   2   7    12252.81    12475.28    257.92 o 
   2   2   7      269.37      226.06     25.99 o 
   3   2   7       69.78       52.86     18.89 o 
   4   2   7    10919.83    11078.62    142.45 o 
   5   2   7     1631.46     1779.33    101.79 o 
   6   2   7      101.71       82.54     35.08 o 
   7   2   7     2812.93     2664.53    138.94 o 
   8   2   7     1400.60     1248.35    104.55 o 
   9   2   7      153.41       79.10     46.08 o 
 -11   3   7     3317.23     3330.32    191.90 o 
 -10   3   7     1012.00     1000.75    112.80 o 
  -9   3   7      249.20      273.74     67.40 o 
  -8   3   7     1500.69     1645.55     77.76 o 
  -7   3   7     3152.32     3255.35    105.05 o 
  -6   3   7      995.87     1097.92     61.64 o 
  -5   3   7       15.79       28.07     21.44 o 
  -4   3   7     3070.05     3044.62     94.39 o 
  -3   3   7     1617.38     1549.74     65.71 o 
  -2   3   7     2752.10     2695.48    114.86 o 
   0   3   7     1043.68      907.89     67.40 o 
   1   3   7     8983.94     8766.84    159.91 o 
   2   3   7       38.27       40.84     28.20 o 
   3   3   7     1188.49     1222.99     54.19 o 
   4   3   7    17217.46    17080.90    233.92 o 
   5   3   7     1439.48     1414.47     65.00 o 
   6   3   7      279.42      368.66     59.15 o 
   7   3   7     2716.78     2763.57    143.75 o 
   8   3   7      777.74      684.36     84.60 o 
   9   3   7       95.85       68.09     48.15 o 
 -11   4   7     3837.85     3958.96    214.59 o 
 -10   4   7      752.04      898.95    110.05 o 
  -9   4   7       21.65       36.45     44.02 o 
  -8   4   7     2469.17     2263.12     92.05 o 
  -7   4   7     1047.84      949.08     62.80 o 
  -6   4   7      747.35      839.41     57.38 o 
  -5   4   7     1787.53     1762.42     76.07 o 
  -4   4   7     2080.30     1920.09    214.94 o 
  -3   4   7     3375.67     3338.18    145.81 o 
  -2   4   7     3055.26     3065.52    129.31 o 
  -1   4   7     2180.13     1972.60    101.79 o 
   0   4   7     7375.44     7201.93    201.52 o 
   1   4   7     6864.09     6678.52    192.58 o 
   2   4   7       55.40       74.03     23.73 o 
   3   4   7     2708.27     2799.35    134.46 o 
   4   4   7     7661.20     8077.22    154.64 o 
   5   4   7       50.84       34.32     22.58 o 
   6   4   7      117.84       46.77     35.77 o 
   7   4   7     3734.03     4260.91    185.02 o 
   8   4   7      217.40      222.85     61.21 o 
 -10   5   7      177.18      167.13     64.65 o 
  -9   5   7        0.65      -14.44     33.70 o 
  -8   5   7     1997.73     1940.46    145.47 o 
  -7   5   7       74.01       34.56     23.46 o 
  -6   5   7     2454.71     2404.62     74.01 o 
  -5   5   7      728.59      732.13     55.82 o 
  -4   5   7        4.57       31.48     21.81 o 
  -3   5   7     3749.29     3461.39    105.41 o 
  -2   5   7     1337.23     1211.90     85.29 o 
  -1   5   7      337.25      284.75     49.52 o 
   0   5   7    13262.19    12354.91    288.19 o 
   1   5   7    11036.21    10481.35    263.43 o 
   2   5   7      295.47      317.07     55.02 o 
   3   5   7     3184.51     3217.92     96.98 o 
   4   5   7     9231.90     9490.49    176.08 o 
   5   5   7      644.82      599.94     66.72 o 
   6   5   7     1175.93     1147.25     98.36 o 
   7   5   7     3260.65     3278.73    165.07 o 
   8   5   7       11.37      -34.39     30.95 o 
 -10   6   7      119.25       11.00     44.02 o 
  -9   6   7       24.17        6.88     44.71 o 
  -8   6   7     1627.43     1696.25     85.77 o 
  -7   6   7        2.75       17.19     22.79 o 
  -6   6   7     1930.84     1900.69     86.02 o 
  -5   6   7      200.19      192.16     36.80 o 
  -4   6   7        1.07       17.29     40.58 o 
  -3   6   7     4900.67     4902.81    130.47 o 
  -2   6   7      758.84      708.43     72.91 o 
  -1   6   7        0.15       -7.57     20.63 o 
   0   6   7     9270.60     9350.61    257.24 o 
   1   6   7     6934.57     6919.94    220.10 o 
   2   6   7      806.73      773.77     79.78 o 
   3   6   7     3622.33     3632.26    160.94 o 
   4   6   7     3487.74     3372.27    154.75 o 
   5   6   7      143.31       98.58     31.79 o 
   6   6   7     1128.61     1155.50    102.48 o 
   7   6   7     2957.25     3144.61    168.51 o 
  -9   7   7       10.82        9.63     50.21 o 
  -8   7   7     1720.20     1531.04    140.31 o 
  -7   7   7       13.80       45.32     33.36 o 
  -6   7   7     1626.25     1596.99     82.64 o 
  -5   7   7       30.15       61.61     26.41 o 
  -4   7   7        3.41        5.46     33.70 o 
  -3   7   7     4566.33     4769.50    293.00 o 
  -2   7   7      121.23       50.21     33.70 o 
  -1   7   7      235.23      205.65     51.58 o 
   0   7   7     9884.45     9817.63    277.18 o 
   1   7   7     4010.06     3953.46    171.95 o 
   2   7   7      218.62      259.30     57.09 o 
   3   7   7     4191.92     3930.77    174.70 o 
   4   7   7     2166.51     1977.42    125.87 o 
   5   7   7        5.68       37.83     39.20 o 
  -8   8   7     1460.93     1458.13    143.06 o 
  -7   8   7      556.90      549.36     59.65 o 
  -6   8   7     1553.74     1538.40     84.61 o 
  -5   8   7      332.30      336.92    112.45 o 
  -4   8   7      418.48      361.12     48.14 o 
  -3   8   7     5415.56     5179.34    144.02 o 
  -2   8   7        5.43       32.33     35.77 o 
  -1   8   7      673.42      638.96     83.22 o 
   0   8   7     5658.38     5728.67    218.03 o 
   1   8   7     1146.33     1087.41    101.79 o 
   2   8   7       11.22       28.89     33.70 o 
   3   8   7     3508.28     3593.06    178.14 o 
   4   8   7     1072.36      978.05    103.17 o 
   5   8   7      136.33      215.28     64.65 o 
  -7   9   7     1220.71     1195.01    121.05 o 
  -6   9   7      574.16      674.79     64.53 o 
  -5   9   7       11.37       -7.64     25.76 o 
  -4   9   7     1657.65     1814.61     90.43 o 
  -3   9   7     3434.97     3234.71    163.70 o 
  -2   9   7       40.85      -26.82     30.26 o 
  -1   9   7      522.35      344.59     68.78 o 
   0   9   7     4827.40     4776.07    207.71 o 
   1   9   7      356.69      405.80     74.28 o 
   2   9   7      141.71      210.47     58.46 o 
   3   9   7     3110.69     3223.02    177.45 o 
  -5  10   7      138.83      272.37     68.09 o 
  -4  10   7     3243.75     3311.06    174.70 o 
  -3  10   7     4352.43     4267.10    198.77 o 
  -2  10   7       54.22       27.51     42.64 o 
  -1  10   7      811.44      967.73    107.30 o 
   0  10   7     3725.84     3638.45    192.58 o 
   1  10   7        3.14        5.50     40.58 o 
  -4 -13   8     4792.79     5127.53    237.29 o 
  -3 -13   8     1639.49     1907.26    146.50 o 
  -2 -13   8        5.31       37.14     41.27 o 
  -1 -13   8     2501.41     2300.00    149.25 o 
   0 -13   8     1579.04     1801.34    133.43 o 
   1 -13   8        1.25       36.45     44.71 o 
   3 -13   8     1329.38     1385.22    126.55 o 
   4 -13   8      598.19      762.77    103.17 o 
  -5 -12   8      522.07      315.01     76.35 o 
  -4 -12   8     4389.36     4540.84    216.66 o 
  -3 -12   8     1788.74     1740.13    132.74 o 
  -2 -12   8       49.55       16.51     38.52 o 
  -1 -12   8     5067.79     4976.22    207.71 o 
   0 -12   8     1361.79     1352.90    114.17 o 
   1 -12   8      164.85      178.35     39.58 o 
   2 -12   8      450.34      578.44     81.85 o 
   3 -12   8      530.12      739.38     94.23 o 
   4 -12   8     1926.70     1651.40    131.37 o 
   5 -12   8      707.23      709.81     99.73 o 
  -6 -11   8        1.75       -6.88     33.01 o 
  -5 -11   8      483.64      446.38     80.47 o 
  -4 -11   8     6316.01     6472.18    247.61 o 
  -3 -11   8      737.52      848.05     94.92 o 
  -2 -11   8      292.59      299.19     65.34 o 
  -1 -11   8     5517.79     5633.75    213.91 o 
   0 -11   8      460.34      445.26     49.49 o 
   1 -11   8      959.85      971.69     67.06 o 
   2 -11   8      332.31      429.87     74.28 o 
   3 -11   8      720.69      771.71     92.16 o 
   4 -11   8     2232.53     2156.93    145.81 o 
   5 -11   8      366.58      325.33     76.35 o 
   6 -11   8      339.09      343.21     82.54 o 
   7 -11   8     1757.30     2051.01    160.94 o 
  -8 -10   8     2045.17     2100.53    153.38 o 
  -7 -10   8     3169.85     3126.04    178.14 o 
  -6 -10   8       27.89       38.52     44.71 o 
  -5 -10   8      342.41      445.69     77.03 o 
  -4 -10   8     6687.04     6349.06    235.91 o 
  -3 -10   8      161.52       81.16     47.46 o 
  -2 -10   8      791.68      824.67     88.73 o 
  -1 -10   8     7655.36     7642.47    166.87 o 
   0 -10   8      196.11      209.43     37.20 o 
   1 -10   8      817.71      785.39     57.38 o 
   2 -10   8     1380.97     1439.38     73.94 o 
   3 -10   8       26.01       57.09     42.64 o 
   4 -10   8     2815.04     3028.37    167.82 o 
   5 -10   8       25.50      -24.07     36.45 o 
   6 -10   8       64.92       57.78     48.83 o 
   7 -10   8     3702.63     4064.20    218.03 o 
  -8  -9   8     2703.15     2900.44    172.64 o 
  -7  -9   8     2035.11     2031.76    141.00 o 
  -6  -9   8        1.50        0.00     36.45 o 
  -5  -9   8     1609.12     1658.97    125.18 o 
  -4  -9   8     3156.89     2705.11    149.94 o 
  -3  -9   8      621.02      596.32     77.72 o 
  -2  -9   8      617.95      629.18     51.41 o 
  -1  -9   8     4600.97     4883.97    128.22 o 
   0  -9   8       14.36      -27.80     20.49 o 
   1  -9   8     2294.41     2158.83     86.15 o 
   2  -9   8      975.36      900.35     68.09 o 
   3  -9   8      106.07       99.73     46.77 o 
   5  -9   8      121.23      184.33     58.46 o 
   6  -9   8        0.42      -28.89     40.58 o 
   7  -9   8     6005.76     5546.40    244.86 o 
   8  -9   8     1071.97     1057.15    123.12 o 
  -9  -8   8      105.28       77.72     49.52 o 
  -8  -8   8     2248.84     2410.04    154.07 o 
  -7  -8   8     4128.77     4177.00    193.96 o 
  -6  -8   8       22.26      -19.95     37.14 o 
  -5  -8   8     5785.02     5574.60    213.22 o 
  -4  -8   8     7247.49     7304.41    240.04 o 
  -3  -8   8      626.89      535.29     71.87 o 
  -2  -8   8      397.18      398.98     41.69 o 
  -1  -8   8     4241.60     4243.66    114.98 o 
   0  -8   8      276.32      249.92     37.18 o 
   1  -8   8     1929.88     1904.57     78.90 o 
   2  -8   8      608.70      608.71     48.96 o 
   3  -8   8      233.82      250.36     57.78 o 
   4  -8   8     2936.33     3250.53    167.82 o 
   5  -8   8        4.00      -31.64     30.95 o 
   6  -8   8       45.32       24.76     41.96 o 
   7  -8   8     7428.84     6787.88    267.55 o 
   8  -8   8      471.49      473.20     90.10 o 
 -10  -7   8      271.24      288.19     75.66 o 
  -9  -7   8       38.41       -8.25     44.71 o 
  -8  -7   8     4016.88     4319.37    198.09 o 
  -7  -7   8     2868.01     2753.25    154.75 o 
  -6  -7   8      379.36      464.95     72.91 o 
  -5  -7   8     6315.21     6517.57    222.85 o 
  -4  -7   8     3184.04     2803.46    141.00 o 
  -3  -7   8      690.49      664.41     74.97 o 
  -2  -7   8       80.40       70.38     25.55 o 
  -1  -7   8     2243.03     2204.85     81.11 o 
   0  -7   8      863.52      872.70     53.98 o 
   1  -7   8      297.46      235.76     33.74 o 
   2  -7   8     1352.18     1222.17     62.06 o 
   3  -7   8     3149.54     3179.69    154.07 o 
   4  -7   8     6641.93     6318.80    226.97 o 
   5  -7   8       43.00       28.89     37.83 o 
   6  -7   8     1037.18     1115.61    110.05 o 
   7  -7   8     6570.62     6112.46    246.92 o 
   8  -7   8      515.42      429.19     82.54 o 
   9  -7   8       90.19       62.59     52.96 o 
 -10  -6   8      241.39      253.11     67.40 o 
  -9  -6   8      103.49      153.38     52.96 o 
  -8  -6   8     6649.19     6406.84    231.79 o 
  -7  -6   8     1118.77      992.49     94.23 o 
  -6  -6   8        7.41       -7.57     31.64 o 
  -5  -6   8     7325.80     7073.31    224.22 o 
  -4  -6   8     1572.60     1628.71    105.92 o 
  -3  -6   8     2330.55     2281.43    121.05 o 
  -2  -6   8        6.41       48.83     33.70 o 
  -1  -6   8      227.03      228.65     31.72 o 
   0  -6   8     2674.42     2763.45    156.47 o 
   1  -6   8      387.07      400.44     38.19 o 
   2  -6   8     1194.97     1225.60     48.00 o 
   3  -6   8     5213.25     5134.83    117.55 o 
   4  -6   8     9579.98     9355.43    275.12 o 
   5  -6   8      529.12      474.58     75.66 o 
   6  -6   8     1206.27     1105.29    105.92 o 
   7  -6   8     6003.82     5962.52    239.35 o 
   8  -6   8      329.75      338.40     77.03 o 
   9  -6   8      127.39       74.28     55.02 o 
 -10  -5   8       97.24      113.65     36.00 o 
  -9  -5   8       82.89       88.65     34.71 o 
  -8  -5   8     9410.54     8850.58    267.55 o 
  -7  -5   8      101.12      145.13     52.27 o 
  -6  -5   8       31.08       62.59     45.39 o 
  -5  -5   8     3999.48     3955.53    159.57 o 
  -4  -5   8      806.39      704.99     70.84 o 
  -3  -5   8     6709.74     6363.51    191.21 o 
  -2  -5   8       54.18      121.05     39.89 o 
  -1  -5   8      103.88       67.40     31.64 o 
   0  -5   8     8134.08     7715.30    154.75 o 
   1  -5   8      523.54      477.91     30.67 o 
   2  -5   8       18.97       34.09     14.61 o 
   3  -5   8     6952.88     6784.72    132.50 o 
   4  -5   8     7112.24     7025.86    232.48 o 
   5  -5   8        0.00        5.50     28.89 o 
   6  -5   8     4005.49     3346.14    171.26 o 
   7  -5   8     6711.09     6858.03    250.36 o 
   8  -5   8        3.33      -50.55     33.70 o 
   9  -5   8      172.49      165.76     64.65 o 
 -10  -4   8      121.09       91.21     35.74 o 
  -9  -4   8      338.13      300.32     45.03 o 
  -8  -4   8     6708.70     6504.77    153.90 o 
  -7  -4   8        9.19        5.41     23.07 o 
  -6  -4   8       25.95       55.56     26.10 o 
  -5  -4   8     2168.05     2223.06     82.67 o 
  -4  -4   8      256.51      214.87     32.05 o 
  -3  -4   8     5952.13     5669.44    123.77 o 
  -2  -4   8      114.38       74.49     22.12 o 
  -1  -4   8     1010.02     1034.75     51.06 o 
   0  -4   8    10354.05    10124.32    190.18 o 
   1  -4   8     1661.40     1716.92     50.90 o 
   2  -4   8      353.99      393.97     40.24 o 
   3  -4   8    13505.51    13348.77    193.48 o 
   4  -4   8     5870.25     5625.50    202.90 o 
   5  -4   8       73.74       74.97     41.27 o 
   6  -4   8     8407.59     8368.44    269.62 o 
   7  -4   8     6124.14     6386.20    235.91 o 
   8  -4   8       18.69      -22.01     34.39 o 
   9  -4   8      659.17      810.23    101.11 o 
 -10  -3   8      180.88      197.31     38.90 o 
  -9  -3   8     1080.53     1085.86     91.13 o 
  -8  -3   8     5796.94     5931.06    143.71 o 
  -7  -3   8       78.36       68.53     27.09 o 
  -6  -3   8        0.99      -17.04     30.61 o 
  -5  -3   8     3736.22     3428.35     98.97 o 
  -4  -3   8      737.72      676.87     46.62 o 
  -3  -3   8     1244.80     1154.64     57.78 o 
  -2  -3   8      653.10      734.35     65.00 o 
  -1  -3   8     1333.59     1416.84     56.39 o 
   0  -3   8    12390.49    12581.20    253.11 o 
   1  -3   8     1641.78     1643.84     80.47 o 
   2  -3   8      617.53      628.30     76.00 o 
   3  -3   8    10912.28    10661.36    166.70 o 
   4  -3   8     3459.75     3117.79    144.44 o 
   5  -3   8      253.21      313.64     59.15 o 
   6  -3   8     6155.72     6572.60    229.04 o 
   7  -3   8     3069.48     3078.58    159.57 o 
   8  -3   8       90.55      139.62     52.96 o 
   9  -3   8      444.85      561.24     84.60 o 
 -11  -2   8     1730.34     1586.75    123.80 o 
 -10  -2   8      157.35      121.79     36.23 o 
  -9  -2   8     2111.98     1928.59    121.74 o 
  -8  -2   8     3138.85     3229.90    148.56 o 
  -7  -2   8      133.99      183.64     47.46 o 
  -6  -2   8       46.69      101.11     37.83 o 
  -5  -2   8     4232.74     3819.34    144.44 o 
  -4  -2   8     1040.94     1066.09     77.03 o 
  -3  -2   8      652.69      646.53     60.53 o 
  -2  -2   8      201.21      220.10     39.20 o 
  -1  -2   8      548.91      519.29     51.58 o 
   0  -2   8    11712.65    11049.47    231.79 o 
   1  -2   8      858.59      734.57     56.40 o 
   2  -2   8      104.44      101.61     32.33 o 
   3  -2   8    12316.32    12117.38    180.96 o 
   4  -2   8     1793.64     1667.91    104.55 o 
   5  -2   8       28.37       30.95     35.77 o 
   6  -2   8     6937.53     7054.74    232.48 o 
   7  -2   8     2538.99     2231.90    136.18 o 
   8  -2   8      186.27      259.99     63.97 o 
   9  -2   8      344.29      331.52     80.47 o 
 -11  -1   8     1118.29     1308.19    118.99 o 
 -10  -1   8      298.65      557.80     81.85 o 
  -9  -1   8     1482.76     1546.33     78.00 o 
  -8  -1   8      334.78      370.33     44.48 o 
  -7  -1   8     1396.04     1506.28     99.73 o 
  -6  -1   8       18.14       24.07     31.64 o 
  -5  -1   8     4203.98     4195.57    152.00 o 
  -4  -1   8     1980.10     2233.97    106.61 o 
  -3  -1   8     1475.58     1603.94     88.04 o 
  -2  -1   8      974.82      837.05     65.34 o 
  -1  -1   8     2275.30     2289.68     99.73 o 
   0  -1   8    16240.33    15787.02    294.38 o 
   1  -1   8      702.77      786.84     58.46 o 
   2  -1   8     2686.36     2565.49    100.42 o 
   3  -1   8    17680.97    18009.93    376.91 o 
   4  -1   8       46.35       36.25     19.16 o 
   5  -1   8       14.08       39.20     33.70 o 
   6  -1   8     8906.19     8636.68    253.80 o 
   7  -1   8      480.47      434.69     69.47 o 
   8  -1   8     1141.07     1001.43     96.29 o 
   9  -1   8      858.32      786.84     92.85 o 
 -11   0   8      790.55      911.33    105.92 o 
 -10   0   8       38.55       61.90     41.96 o 
  -9   0   8     1890.77     1838.95    112.11 o 
  -8   0   8       52.46       70.26     27.61 o 
  -7   0   8     4238.30     4125.47    200.15 o 
  -6   0   8      396.08      346.52     61.56 o 
  -5   0   8     1467.62     1346.71     86.66 o 
  -4   0   8     6241.57     6421.28    185.71 o 
  -3   0   8     2156.42     2295.18    105.92 o 
  -2   0   8       40.92       37.14     26.14 o 
  -1   0   8     2310.57     2250.47    101.11 o 
   0   0   8    11322.73    11463.53    245.54 o 
   1   0   8      320.86      363.16     44.71 o 
   2   0   8     5449.31     5565.66    156.82 o 
   3   0   8    16009.84    16123.60    201.45 o 
   4   0   8        1.84       17.99     13.61 o 
   5   0   8      494.35      475.27     63.97 o 
   6   0   8     6353.88     6305.73    207.71 o 
   7   0   8      172.28      193.96     50.90 o 
   8   0   8      780.49      693.99     83.91 o 
   9   0   8     1655.96     1639.02    122.43 o 
 -11   1   8       29.73        6.88     41.27 o 
 -10   1   8      146.48      169.20     56.40 o 
  -9   1   8     1316.31     1486.88     78.41 o 
  -8   1   8       58.45       30.80     23.63 o 
  -7   1   8     3570.35     3388.48    107.01 o 
  -6   1   8      129.83      113.23     41.27 o 
  -5   1   8      101.47      141.34     41.96 o 
  -4   1   8     7986.09     7865.66    211.15 o 
  -3   1   8     4939.07     5073.88    163.01 o 
  -2   1   8      373.54      380.35     49.52 o 
  -1   1   8     7253.60     7611.17    200.15 o 
   0   1   8     9625.17     9252.95    220.10 o 
   1   1   8      214.40      148.56     34.39 o 
   2   1   8     8804.42     8628.42    207.03 o 
   3   1   8    10234.39    10240.20    170.16 o 
   4   1   8       44.82       29.18     17.68 o 
   5   1   8     1113.65     1106.49     59.81 o 
   6   1   8     4454.66     4452.80    174.01 o 
   7   1   8       11.68        3.44     28.20 o 
   8   1   8      336.67      246.23     59.84 o 
   9   1   8     1279.38     1156.19    110.74 o 
 -11   2   8       65.73      155.44     60.53 o 
 -10   2   8      336.36      271.68     72.22 o 
  -9   2   8     1272.23     1251.24     74.68 o 
  -8   2   8       81.79       55.09     26.02 o 
  -7   2   8     3830.08     3821.58    134.81 o 
  -6   2   8        2.26       12.25     20.18 o 
  -5   2   8       84.07      118.03     27.60 o 
  -4   2   8     6480.54     6463.93    193.27 o 
  -3   2   8     2755.69     2835.10    123.12 o 
  -2   2   8        5.23       -0.69     24.07 o 
  -1   2   8     8674.25     8438.59    215.97 o 
   0   2   8     5362.05     5347.63    165.76 o 
   1   2   8       80.37       87.35     31.64 o 
   2   2   8     6576.46     6399.96    181.58 o 
   3   2   8     7045.82     7387.09    137.86 o 
   4   2   8      477.25      481.82     32.86 o 
   5   2   8       46.59       73.59     33.70 o 
   6   2   8     2013.71     1969.17    116.24 o 
   7   2   8      541.74      471.83     68.09 o 
   8   2   8      279.34      359.03     68.09 o 
 -10   3   8      190.59      207.03     65.34 o 
  -9   3   8      862.37      844.74    126.90 o 
  -8   3   8       74.37      127.04     32.39 o 
  -7   3   8     4450.60     4310.77    126.42 o 
  -6   3   8       58.36       57.64     24.45 o 
  -5   3   8     1190.63     1265.55     67.27 o 
  -4   3   8    14021.03    14240.38    365.56 o 
  -3   3   8     2658.49     2615.70    121.05 o 
  -2   3   8       12.60       26.14     27.51 o 
  -1   3   8    11685.85    11432.58    266.18 o 
   0   3   8     2218.41     2165.19    108.67 o 
   1   3   8        0.01       -4.81     22.70 o 
   2   3   8     4558.91     4554.34    105.17 o 
   3   3   8     3336.50     3326.19    149.94 o 
   4   3   8     2386.50     2222.62     78.49 o 
   5   3   8      181.21      246.23     49.52 o 
   6   3   8     1562.86     1737.38    114.17 o 
   7   3   8     1554.40     1424.43    110.74 o 
   8   3   8      128.03       77.72     45.39 o 
 -10   4   8      168.69      155.44     64.65 o 
  -9   4   8      695.08      603.89     93.54 o 
  -8   4   8      985.50      961.64    106.61 o 
  -7   4   8     3695.34     3623.82    120.71 o 
  -6   4   8      131.58      151.23     32.21 o 
  -5   4   8     2939.68     3073.42    107.98 o 
  -4   4   8    10402.00    10309.86    195.24 o 
  -3   4   8     1559.16     1429.24     92.85 o 
  -2   4   8      267.01      270.99     48.15 o 
  -1   4   8    13316.85    13040.65    297.82 o 
   0   4   8     1294.97     1347.40     91.48 o 
   1   4   8      704.89      621.08     67.40 o 
   2   4   8     7459.95     7181.99    211.84 o 
   3   4   8      879.97      886.20     52.14 o 
   4   4   8      985.76      981.16    112.45 o 
   5   4   8     1437.96     1665.85    105.92 o 
   6   4   8      697.94      667.85     78.41 o 
   7   4   8     1762.81     1762.14    123.12 o 
  -9   5   8      258.68      308.13     78.41 o 
  -8   5   8     1480.53     1560.61     84.12 o 
  -7   5   8     1787.08     1765.86    124.84 o 
  -6   5   8      204.53      240.24     39.76 o 
  -5   5   8     3599.50     3272.09    111.24 o 
  -4   5   8     7435.01     7305.57    165.51 o 
  -3   5   8      413.33      390.67     59.15 o 
  -2   5   8     1278.21     1229.78     90.10 o 
  -1   5   8    10602.94    10342.42    270.99 o 
   0   5   8      523.21      581.19     68.09 o 
   1   5   8       21.24       78.41     36.45 o 
   2   5   8     5505.78     5201.82    186.39 o 
   3   5   8      405.65      358.34     59.15 o 
   4   5   8      318.67      432.62     63.28 o 
   5   5   8     1847.40     1815.66     80.98 o 
   6   5   8      248.95      198.77     55.71 o 
   7   5   8      820.79      907.21     97.67 o 
  -9   6   8      248.38      235.23     74.97 o 
  -8   6   8     2627.03     2694.34    323.95 o 
  -7   6   8     1526.59     1515.03     83.56 o 
  -6   6   8       69.43       63.38     28.20 o 
  -5   6   8     3665.22     3653.11    120.64 o 
  -4   6   8     7074.98     6795.18    202.21 o 
  -3   6   8       20.38        4.13     26.82 o 
  -2   6   8     2569.22     2296.56    127.24 o 
  -1   6   8     6611.24     6587.04    218.03 o 
   0   6   8      139.71      133.43     41.96 o 
   1   6   8       29.10       61.21     35.77 o 
   2   6   8     2327.54     2548.98    136.87 o 
   3   6   8       62.77       80.47     39.20 o 
   4   6   8       48.26       24.76     36.45 o 
   5   6   8      617.34      579.81     80.47 o 
  -8   7   8     3634.11     3616.03    162.66 o 
  -7   7   8      975.81     1092.34     67.09 o 
  -6   7   8        5.83       13.44     25.28 o 
  -5   7   8     3055.84     3227.06    118.00 o 
  -4   7   8     3913.23     3988.68    266.52 o 
  -3   7   8        5.11       61.90     36.45 o 
  -2   7   8     1778.86     1736.00    117.61 o 
  -1   7   8     3392.44     3098.53    154.07 o 
   0   7   8       46.11       24.76     35.08 o 
   1   7   8       57.21       20.63     30.26 o 
   2   7   8     1658.39     1599.13    116.24 o 
   3   7   8      184.53      134.12     53.65 o 
   4   7   8      607.79      612.14     85.29 o 
   5   7   8      287.56      222.16     61.90 o 
  -7   8   8      325.78      249.93     56.06 o 
  -6   8   8        2.11        5.22     27.52 o 
  -5   8   8     3745.66     3583.79    127.77 o 
  -4   8   8     3650.67     3793.93    130.71 o 
  -3   8   8        6.19       11.00     30.26 o 
  -2   8   8     2552.28     2410.04    143.75 o 
  -1   8   8     2315.12     2358.46    139.62 o 
   0   8   8      187.49      183.64     52.96 o 
   1   8   8        5.48       28.89     41.96 o 
   2   8   8      862.39      853.56     98.36 o 
   3   8   8     1001.73     1090.16    110.05 o 
   4   8   8      978.68     1101.16    112.11 o 
  -5   9   8     3982.93     4165.70    177.11 o 
  -4   9   8     1293.47     1382.47    118.30 o 
  -3   9   8       34.20      -11.69     35.77 o 
  -2   9   8     1630.00     1698.86    127.24 o 
  -1   9   8      974.21     1115.61    110.05 o 
   0   9   8       68.14       44.02     40.58 o 
   1   9   8      167.81       79.78     53.65 o 
   2   9   8      686.80      623.83     92.16 o 
  -3 -13   9       97.87      112.80     57.78 o 
  -2 -13   9     1592.15     1486.33    132.06 o 
  -1 -13   9      211.09      226.97     67.40 o 
   0 -13   9     1276.70     1452.63    123.12 o 
   1 -13   9       39.38       86.66     46.77 o 
   2 -13   9      418.97      433.31     81.85 o 
   3 -13   9     2671.93     2966.47    180.20 o 
  -5 -12   9     2532.06     2868.12    177.45 o 
  -4 -12   9      149.23      158.88     60.53 o 
  -3 -12   9       20.54       -5.50     39.20 o 
  -2 -12   9      874.58      943.66    104.55 o 
  -1 -12   9      583.16      513.10     79.78 o 
   0 -12   9     1046.43     1134.87    106.61 o 
   1 -12   9      547.87      608.43     71.53 o 
   2 -12   9      866.50      918.90    105.23 o 
   3 -12   9     3519.85     3756.75    196.71 o 
   4 -12   9       69.90       32.33     48.83 o 
   5 -12   9      408.96      323.95     80.47 o 
  -6 -11   9     1517.06     1506.28    133.43 o 
  -5 -11   9     1622.51     1685.10    137.56 o 
  -4 -11   9      958.45     1086.72    110.74 o 
  -3 -11   9       51.57      106.61     52.96 o 
  -2 -11   9      602.91      628.65     84.60 o 
  -1 -11   9     2822.74     2992.61    160.26 o 
   0 -11   9     2509.59     2408.64     99.20 o 
   1 -11   9      300.63      327.25     44.99 o 
   2 -11   9     1619.14     1848.11    131.37 o 
   3 -11   9     4151.96     4448.68    206.34 o 
   4 -11   9      120.40      154.75     59.84 o 
   5 -11   9      783.04      636.21     96.29 o 
   6 -11   9     4922.53     4725.17    233.16 o 
  -7 -10   9      710.53      934.72    109.36 o 
  -6 -10   9     1777.89     1962.29    145.13 o 
  -5 -10   9     1790.92     1755.95    135.50 o 
  -4 -10   9     1116.20     1167.88    112.80 o 
  -3 -10   9       37.92       52.27     44.02 o 
  -2 -10   9      395.10      344.59     66.72 o 
  -1 -10   9     6888.66     7171.48    304.35 o 
   0 -10   9      986.59      933.30     64.19 o 
   1 -10   9      161.11      205.37     38.41 o 
   2 -10   9     4900.07     4898.50    207.03 o 
   3 -10   9     3682.55     3739.56    187.77 o 
   4 -10   9      141.59       70.16     50.90 o 
   5 -10   9     1505.28     1716.06    137.56 o 
   6 -10   9     5487.58     5410.91    245.54 o 
   7 -10   9      115.41      111.42     64.65 o 
  -8  -9   9      277.25      165.76     67.40 o 
  -7  -9   9      394.89      482.83     83.22 o 
  -6  -9   9     2111.06     1998.74    140.31 o 
  -5  -9   9      173.13      101.79     52.27 o 
  -4  -9   9     1863.08     2225.71    141.00 o 
  -3  -9   9      165.13       65.23     27.98 o 
  -2  -9   9       16.87       14.37     23.14 o 
  -1  -9   9    11284.40    10996.15    213.22 o 
   0  -9   9     1106.75     1060.36     66.12 o 
   1  -9   9        5.14        1.73     23.33 o 
   2  -9   9     4804.13     5098.65    206.34 o 
   3  -9   9     3142.18     3108.85    165.07 o 
   4  -9   9      240.75      189.14     61.90 o 
   6  -9   9     4587.76     4626.13    225.60 o 
   7  -9   9        0.22       -8.25     38.52 o 
  -9  -8   9     2026.92     1966.41    147.88 o 
  -8  -8   9       77.18       32.33     46.08 o 
  -7  -8   9      424.26      489.02     81.16 o 
  -6  -8   9      783.51      876.94     99.73 o 
  -5  -8   9      220.97       86.66     46.77 o 
  -4  -8   9     3093.53     2830.29    150.63 o 
  -3  -8   9      808.05      842.24     58.46 o 
  -2  -8   9      429.09      466.86     45.52 o 
  -1  -8   9     9599.42     9497.81    183.60 o 
   0  -8   9      585.75      706.22     53.39 o 
   1  -8   9       40.93       22.87     23.82 o 
   2  -8   9     6372.19     6039.79    143.53 o 
   3  -8   9     5008.89     5021.61    205.65 o 
   4  -8   9       66.68       55.02     43.33 o 
   5  -8   9     1896.40     2150.06    147.19 o 
   6  -8   9     2979.89     3012.55    178.14 o 
   7  -8   9       19.75       -4.13     41.27 o 
   8  -8   9      201.75      189.83     68.78 o 
  -9  -7   9     2074.60     2201.64    149.94 o 
  -8  -7   9      318.94      450.51     79.10 o 
  -7  -7   9        1.58        6.19     37.83 o 
  -6  -7   9      503.89      501.40     78.41 o 
  -5  -7   9      481.97      434.69     71.53 o 
  -4  -7   9     7610.43     7488.06    237.29 o 
  -3  -7   9     1462.08     1467.76    105.23 o 
  -2  -7   9      577.01      590.20     48.63 o 
  -1  -7   9     8351.89     8242.21    165.84 o 
   0  -7   9      724.67      738.34     53.25 o 
   1  -7   9        5.25       13.27     22.61 o 
   2  -7   9     5413.92     5446.81    103.15 o 
   3  -7   9     1144.62     1097.73    100.42 o 
   4  -7   9       13.60       71.53     41.27 o 
   5  -7   9     1414.70     1357.71    119.68 o 
   6  -7   9      857.45      723.56     96.98 o 
   7  -7   9      357.15      415.43     81.85 o 
   8  -7   9      126.96      118.99     60.53 o 
 -10  -6   9      247.45      224.36     45.96 o 
  -9  -6   9     1144.57     1178.61    111.08 o 
  -8  -6   9     1406.56     1361.84    114.86 o 
  -7  -6   9      105.04      168.51     55.02 o 
  -6  -6   9      892.90      837.74     88.04 o 
  -5  -6   9     2190.34     1938.21    120.36 o 
  -4  -6   9     8416.05     8302.41    242.79 o 
  -3  -6   9      944.04     1149.31     93.54 o 
  -2  -6   9     4283.62     4362.01    163.70 o 
  -1  -6   9     7291.10     7480.49    212.53 o 
   0  -6   9      955.45      991.75     57.40 o 
   1  -6   9     3309.61     3314.09     78.17 o 
   2  -6   9    20155.65    19767.46    242.72 o 
   3  -6   9     2375.83     2347.45    135.50 o 
   4  -6   9      972.74      927.15     95.60 o 
   5  -6   9     3232.81     3249.16    169.20 o 
   6  -6   9     1086.30      920.27    103.17 o 
   7  -6   9      920.46     1099.10    112.80 o 
   8  -6   9      200.82      162.32     62.59 o 
 -10  -5   9      696.28      791.98     66.61 o 
  -9  -5   9      535.98      468.94     53.50 o 
  -8  -5   9     2674.08     2393.03    137.22 o 
  -7  -5   9       69.41       89.46     30.81 o 
  -6  -5   9     1245.20     1359.46     82.19 o 
  -5  -5   9     7206.47     7260.75    160.74 o 
  -4  -5   9     2367.83     2333.65     87.05 o 
  -3  -5   9      642.55      716.74     87.69 o 
  -2  -5   9     5311.20     5030.29    120.61 o 
  -1  -5   9     8718.35     8542.46    157.08 o 
   0  -5   9      250.71      267.64     26.82 o 
   1  -5   9     5488.23     5507.72    119.76 o 
   2  -5   9    14499.11    14469.90    237.29 o 
   3  -5   9     2543.86     2377.72    133.43 o 
   4  -5   9       80.93      101.79     47.46 o 
   5  -5   9     3960.05     3862.67    180.89 o 
   6  -5   9      349.61      394.11     73.59 o 
   7  -5   9      964.65      984.93    106.61 o 
   8  -5   9      461.58      528.92     88.04 o 
   9  -5   9       82.59       17.19     47.46 o 
 -10  -4   9      609.98      711.83     62.38 o 
  -9  -4   9       46.90       15.34     26.56 o 
  -8  -4   9     1621.74     1656.83     80.58 o 
  -7  -4   9      168.07      157.75     34.00 o 
  -6  -4   9      107.39      137.60     32.80 o 
  -5  -4   9     7274.35     7241.39    155.86 o 
  -4  -4   9      890.65      949.39    167.48 o 
  -3  -4   9     1112.03     1129.92     76.35 o 
  -2  -4   9     7086.39     6992.29    242.79 o 
  -1  -4   9    11146.36    11193.98    180.90 o 
   0  -4   9      107.20      118.08     24.07 o 
   1  -4   9     4692.56     4701.65    112.56 o 
   2  -4   9    13098.29    13218.16    490.40 o 
   3  -4   9     1091.59     1083.00     69.47 o 
   4  -4   9       35.99       19.95     30.95 o 
   5  -4   9     4969.82     4716.23    197.40 o 
   6  -4   9      176.52      301.94     63.97 o 
   7  -4   9      402.73      433.31     77.72 o 
   8  -4   9     1029.48     1198.83    118.30 o 
   9  -4   9       64.62        0.69     47.46 o 
 -10  -3   9      905.36      865.94     96.29 o 
  -9  -3   9       19.06       15.13     37.14 o 
  -8  -3   9     3984.79     3715.72    117.65 o 
  -7  -3   9      485.09      554.46     50.03 o 
  -6  -3   9       19.88       -2.73     20.41 o 
  -5  -3   9     6352.15     6147.56    140.31 o 
  -4  -3   9     1012.43      922.17    153.72 o 
  -3  -3   9      170.01      231.45     32.57 o 
  -2  -3   9    10676.11    10380.93    246.92 o 
  -1  -3   9     9409.26     9411.14    227.66 o 
   0  -3   9      623.17      554.37     57.09 o 
   1  -3   9     3018.18     2865.37    113.49 o 
   2  -3   9     9509.57     9413.10    164.69 o 
   3  -3   9       64.87       82.10     23.76 o 
   4  -3   9       41.68       53.65     35.08 o 
   5  -3   9     3576.75     3534.59    167.13 o 
   6  -3   9      332.70      268.24     62.59 o 
   7  -3   9     2121.83     2024.88    138.25 o 
   8  -3   9      692.94      827.42     98.36 o 
   9  -3   9      118.02       98.36     53.65 o 
 -10  -2   9      608.32      600.45     82.54 o 
  -9  -2   9       93.68       61.21     44.71 o 
  -8  -2   9     4740.79     4377.83    178.14 o 
  -7  -2   9       57.59       57.78     40.58 o 
  -6  -2   9      120.12      129.99     42.64 o 
  -5  -2   9     8568.02     8958.57    241.42 o 
  -4  -2   9      852.95      712.56     69.47 o 
  -3  -2   9      386.14      348.03     51.58 o 
  -2  -2   9    18211.89    17697.04    339.77 o 
  -1  -2   9     5041.52     4947.33    157.51 o 
   0  -2   9      823.20      859.06     66.03 o 
   1  -2   9     1458.97     1392.10     80.47 o 
   2  -2   9     4919.20     5055.35    116.11 o 
   3  -2   9      816.88      874.28     49.73 o 
   4  -2   9       85.41      102.48     44.71 o 
   5  -2   9     3353.15     3364.02    161.63 o 
   6  -2   9      823.49      838.43     90.79 o 
   7  -2   9     2528.26     2654.21    153.38 o 
   8  -2   9      139.84      167.13     58.46 o 
   9  -2   9     1182.47     1209.15    114.17 o 
 -11  -1   9      438.37      588.07     91.48 o 
 -10  -1   9      675.93      640.56    100.07 o 
  -9  -1   9      840.26      881.07     86.66 o 
  -8  -1   9     3699.09     3822.09    163.01 o 
  -7  -1   9       52.86       74.97     39.89 o 
  -6  -1   9      990.25      851.49     81.16 o 
  -5  -1   9     9097.81     9414.58    246.92 o 
  -4  -1   9      996.21     1119.05     81.85 o 
  -3  -1   9     1530.98     1596.38     94.23 o 
  -2  -1   9    16470.67    15961.04    321.20 o 
  -1  -1   9     1735.82     1584.00     91.48 o 
   0  -1   9     1031.23     1119.05     76.35 o 
   1  -1   9     4551.93     4716.23    150.63 o 
   2  -1   9     3435.54     3546.97    127.24 o 
   3  -1   9     1757.18     1964.69     72.67 o 
   4  -1   9      248.76      286.81     53.65 o 
   5  -1   9     2232.04     1998.05    122.43 o 
   6  -1   9     2843.46     2935.52    150.63 o 
   7  -1   9      907.47      925.09     96.29 o 
   8  -1   9      292.73      207.03     59.15 o 
   9  -1   9     1956.03     2016.62    141.69 o 
 -11   0   9      442.11      239.35     73.59 o 
 -10   0   9      103.77       69.07     32.86 o 
  -9   0   9     1142.43     1230.81    107.30 o 
  -8   0   9     1516.16     1570.22     80.13 o 
  -7   0   9        0.24       -6.19     29.58 o 
  -6   0   9     4302.56     4161.87    160.94 o 
  -5   0   9    11446.18    10642.30    266.18 o 
  -4   0   9        2.58        5.50     28.89 o 
  -3   0   9     1144.98     1058.52     78.41 o 
  -2   0   9    11217.52    11439.46    264.11 o 
  -1   0   9     2598.19     2879.81    123.12 o 
   0   0   9      533.98      456.70     53.65 o 
   1   0   9     3440.39     3590.99    134.12 o 
   2   0   9     1358.86     1409.30     84.60 o 
   3   0   9     2523.24     2556.43     84.11 o 
   4   0   9      454.94      452.57     64.65 o 
   5   0   9      962.42      894.14     85.97 o 
   6   0   9     2550.27     2812.00    101.33 o 
   7   0   9      294.88      412.68     68.78 o 
   8   0   9      166.46      213.22     58.46 o 
 -10   1   9       35.78       21.32     43.33 o 
  -9   1   9     1640.96     1531.55     83.03 o 
  -8   1   9     2496.97     2298.86     96.91 o 
  -7   1   9       11.29       10.30     20.64 o 
  -6   1   9     1252.95     1382.47     95.60 o 
  -5   1   9     9929.58    10144.33    262.74 o 
  -4   1   9       39.38       27.51     28.89 o 
  -3   1   9      748.29      768.96     72.91 o 
  -2   1   9     7955.07     8012.85    219.41 o 
  -1   1   9       28.30       41.96     26.14 o 
   0   1   9      204.51      264.80     46.77 o 
   1   1   9     3966.47     4132.99    104.79 o 
   2   1   9      255.86      268.24     46.08 o 
   3   1   9     3881.66     3907.80    105.75 o 
   4   1   9      274.48      278.60     34.65 o 
   5   1   9       14.40        4.55     19.66 o 
   6   1   9     3133.71     3399.10    155.44 o 
   7   1   9      110.90       99.73     42.64 o 
   8   1   9        1.69      -19.26     29.58 o 
 -10   2   9       53.84       21.32     41.27 o 
  -9   2   9     3081.84     3052.10    115.64 o 
  -8   2   9     3057.61     2940.97    149.25 o 
  -7   2   9       26.93       49.07     32.67 o 
  -6   2   9     7643.79     7443.33    169.41 o 
  -5   2   9     8454.59     8153.84    233.85 o 
  -4   2   9      424.00      419.56     58.46 o 
  -3   2   9     1058.98     1143.12     85.29 o 
  -2   2   9     5838.33     5774.06    187.77 o 
  -1   2   9      786.25      892.07     77.03 o 
   0   2   9       46.97       56.40     29.58 o 
   1   2   9     3149.01     3003.61    128.62 o 
   2   2   9       76.52       90.52     23.28 o 
   3   2   9     4535.21     4457.02    178.83 o 
   4   2   9      404.12      319.67     35.74 o 
   5   2   9       58.58       49.52     35.08 o 
   6   2   9     3086.04     3292.49    154.75 o 
   7   2   9      147.36       70.84     43.33 o 
   8   2   9       12.20       16.51     39.89 o 
 -10   3   9       12.07        7.57     41.27 o 
  -9   3   9     4067.74     4335.00    139.55 o 
  -8   3   9     2701.98     2893.73    157.51 o 
  -7   3   9       25.66       13.70     22.31 o 
  -6   3   9     5295.44     5077.83    270.30 o 
  -5   3   9     3983.34     3792.52    158.88 o 
  -4   3   9      290.24      275.12     52.27 o 
  -3   3   9     2964.49     2993.27     97.75 o 
  -2   3   9     6614.68     6000.35    195.33 o 
  -1   3   9      979.53      849.43     77.72 o 
   0   3   9        9.90        2.06     26.82 o 
   1   3   9     3022.75     2978.85    132.74 o 
   2   3   9     1133.47     1053.02     82.54 o 
   3   3   9     8560.23     8546.65    160.09 o 
   4   3   9       36.01       55.99     21.87 o 
   5   3   9      936.87      931.28     84.60 o 
   6   3   9     4659.40     4976.91    196.02 o 
   7   3   9      181.80      208.40     59.15 o 
  -9   4   9     4334.08     4898.71    151.52 o 
  -8   4   9     1257.79     1260.91     79.30 o 
  -7   4   9       50.52       26.37     25.78 o 
  -6   4   9     6072.52     5941.14    157.07 o 
  -5   4   9     2430.34     2389.13     97.81 o 
  -4   4   9        9.28        6.19     19.92 o 
  -3   4   9     3726.51     3666.65    156.13 o 
  -2   4   9     5614.15     5553.97    191.90 o 
  -1   4   9      420.15      442.25     61.90 o 
   0   4   9      246.88      262.05     50.90 o 
   1   4   9     1717.65     1892.82    112.80 o 
   2   4   9     1146.86     1106.67     86.66 o 
   3   4   9      477.26      528.23     67.40 o 
   4   4   9      194.06      236.60     52.27 o 
   5   4   9     1908.82     1613.57    110.05 o 
   6   4   9     5556.46     5820.15    216.66 o 
  -9   5   9     2573.71     2489.14    173.33 o 
  -8   5   9      575.97      612.41     61.61 o 
  -7   5   9       79.99      126.29     36.85 o 
  -6   5   9     2973.24     2888.70    112.71 o 
  -5   5   9      303.10      303.58     35.38 o 
  -4   5   9      246.14      359.03     61.90 o 
  -3   5   9     2580.39     2930.02    144.44 o 
  -2   5   9      442.05      547.49     71.53 o 
  -1   5   9     1601.98     1537.23    105.23 o 
   0   5   9       17.24       35.77     32.33 o 
   1   5   9     1072.12     1217.40     96.29 o 
   2   5   9     2398.53     2443.06    131.37 o 
   3   5   9     1341.54     1440.94    103.86 o 
   4   5   9      132.72      134.81     48.15 o 
  -8   6   9      160.82      113.99     58.81 o 
  -7   6   9        3.95      -12.95     23.46 o 
  -6   6   9     1993.57     1952.68     75.56 o 
  -5   6   9        6.17       40.86     26.74 o 
  -4   6   9      782.06      626.58     81.16 o 
  -3   6   9     1938.45     1698.17    114.17 o 
  -2   6   9       72.88       39.20     31.64 o 
  -1   6   9     1911.39     1672.04    115.55 o 
   0   6   9       88.91      105.23     44.02 o 
   1   6   9       43.50       94.23     45.39 o 
   2   6   9     2835.54     2889.44    149.94 o 
   3   6   9     1227.88     1253.86    105.92 o 
   4   6   9        8.47        4.13     32.33 o 
  -7   7   9      147.81      171.27     49.18 o 
  -6   7   9     2072.58     2269.39    105.90 o 
  -5   7   9        7.68        1.64     27.17 o 
  -4   7   9      304.79      416.12     73.59 o 
  -3   7   9      779.04      916.83     94.23 o 
  -2   7   9      127.96       77.03     40.58 o 
  -1   7   9     2862.40     2768.39    151.32 o 
   0   7   9       84.73       74.28     44.02 o 
   1   7   9        2.56       33.01     35.77 o 
   2   7   9     4314.35     4487.19    197.40 o 
   3   7   9      846.17      843.93     93.54 o 
   4   7   9       67.14       89.41     47.46 o 
  -5   8   9       37.78       -9.66     41.27 o 
  -4   8   9      355.27      289.56     68.09 o 
  -3   8   9      676.96      601.82     85.29 o 
  -2   8   9      331.17      351.46     72.22 o 
  -1   8   9     1749.86     1841.24    131.37 o 
   0   8   9       21.34       57.78     41.96 o 
   1   8   9      105.39       81.16     44.02 o 
   2   8   9     4296.78     4407.41    206.34 o 
  -1 -13  10     1250.52     1357.03    126.55 o 
   0 -13  10       13.61       38.52     44.71 o 
  -4 -12  10      127.97       82.54     49.52 o 
  -3 -12  10        6.26       26.82     41.96 o 
  -2 -12  10     4280.52     4663.96    213.91 o 
  -1 -12  10     1486.64     1520.03    127.24 o 
   0 -12  10      130.96       87.35     46.77 o 
   1 -12  10     4327.59     4815.96    215.97 o 
   2 -12  10      806.15      704.31     96.98 o 
   3 -12  10       24.79       33.70     48.15 o 
  -6 -11  10      465.02      400.99     87.35 o 
  -5 -11  10     1573.84     1782.77    140.31 o 
  -4 -11  10        2.50       12.38     41.96 o 
  -3 -11  10      654.74      567.43     88.04 o 
  -2 -11  10     5730.90     5858.66    233.85 o 
  -1 -11  10      136.93      149.20     37.79 o 
   0 -11  10      144.86       81.43     34.22 o 
   1 -11  10     5835.09     5911.38    159.12 o 
   2 -11  10     1288.32     1306.13    121.05 o 
   3 -11  10        9.28      -10.32     39.89 o 
   4 -11  10     1729.05     1372.84    129.31 o 
   5 -11  10     1314.00     1251.10    134.12 o 
  -7 -10  10      214.88      249.67     75.66 o 
  -6 -10  10     1917.09     1882.50    143.06 o 
  -5 -10  10     3949.67     3894.31    197.40 o 
  -4 -10  10        3.76        7.57     43.33 o 
  -3 -10  10      652.42      606.64     85.97 o 
  -2 -10  10     7382.26     7455.77    175.77 o 
  -1 -10  10      611.32      631.15     57.45 o 
   0 -10  10      907.03      816.04     64.44 o 
   1 -10  10     6638.92     7098.07    232.48 o 
   2 -10  10      362.94      343.21     70.84 o 
   3 -10  10      148.31      184.33     63.28 o 
   4 -10  10     4036.46     3956.90    205.65 o 
   5 -10  10      816.74      810.91    110.05 o 
   6 -10  10     1217.08     1328.83    137.56 o 
  -8  -9  10      165.86      105.92     61.90 o 
  -7  -9  10      166.44      233.85     72.91 o 
  -6  -9  10      916.60     1042.01    111.42 o 
  -5  -9  10     1535.23     1653.47    131.37 o 
  -4  -9  10       58.28       37.83     41.96 o 
  -3  -9  10     2376.51     2302.92     95.02 o 
  -2  -9  10     4889.22     4819.13    221.47 o 
  -1  -9  10      112.56      154.95     35.72 o 
   0  -9  10      608.86      675.21     56.17 o 
   1  -9  10     8405.07     8433.12    183.35 o 
   2  -9  10       10.35       50.90     40.58 o 
   3  -9  10        1.66      -35.08     26.14 o 
   4  -9  10     1835.70     1944.40    145.13 o 
   5  -9  10       59.23      -18.57     36.45 o 
   6  -9  10     1022.00      849.43    110.74 o 
   7  -9  10      107.97       96.29     58.46 o 
  -8  -8  10      395.09      309.51     73.59 o 
  -7  -8  10      152.41      142.37     59.84 o 
  -6  -8  10     4484.63     4538.09    206.34 o 
  -5  -8  10     4189.80     3983.04    187.77 o 
  -4  -8  10       93.18      133.43     54.34 o 
  -3  -8  10     4409.07     4359.55    174.36 o 
  -2  -8  10     4815.28     4650.73    130.58 o 
  -1  -8  10       77.57       83.37     29.18 o 
   0  -8  10      897.25      840.34     59.46 o 
   1  -8  10     5618.09     5650.82    142.35 o 
   2  -8  10        6.91       19.26     35.77 o 
   3  -8  10       25.28      -17.88     29.58 o 
   4  -8  10     3134.62     2811.72    165.07 o 
   5  -8  10       17.21       24.76     48.15 o 
   6  -8  10     1642.72     1522.10    138.25 o 
   7  -8  10       39.62       81.85     55.02 o 
  -9  -7  10     2982.07     2962.00    285.09 o 
  -8  -7  10      206.85      189.83     60.53 o 
  -7  -7  10      275.63      226.97     64.65 o 
  -6  -7  10     7018.47     6768.62    244.86 o 
  -5  -7  10     2670.33     2713.36    149.25 o 
  -4  -7  10       25.85       27.51     38.52 o 
  -3  -7  10     7229.51     7008.66    230.41 o 
  -2  -7  10     6215.40     6109.71    208.40 o 
  -1  -7  10      791.35      721.44     93.88 o 
   0  -7  10     1221.66     1148.47     60.18 o 
   1  -7  10     2867.91     2939.17     79.36 o 
   2  -7  10      888.21      777.32     44.28 o 
   3  -7  10      915.24      881.76     98.36 o 
   4  -7  10       67.73      121.05     50.90 o 
   5  -7  10     1072.66     1055.08    110.05 o 
   6  -7  10      893.86      830.17    103.86 o 
   7  -7  10       44.83       -6.19     44.02 o 
  -9  -6  10     2334.55     2579.98    111.86 o 
  -8  -6  10        7.85      -14.70     26.42 o 
  -7  -6  10     1168.93     1272.32     79.69 o 
  -6  -6  10     9016.49     8694.44    190.89 o 
  -5  -6  10     1898.19     1964.58     88.26 o 
  -4  -6  10       43.31       -6.94     23.46 o 
  -3  -6  10     7348.89     7337.74    162.19 o 
  -2  -6  10     9185.29     9273.87    179.69 o 
  -1  -6  10       63.96       42.78     23.89 o 
   0  -6  10     3542.46     3531.69     85.84 o 
   1  -6  10     1616.61     1584.51     57.35 o 
   2  -6  10     1694.59     1706.66     76.65 o 
   3  -6  10       57.12       21.32     33.70 o 
   4  -6  10     2142.07     2085.40    138.25 o 
   5  -6  10     3144.09     3071.71    171.95 o 
   6  -6  10     2248.49     2287.62    157.51 o 
   7  -6  10      142.51      136.87     60.53 o 
   8  -6  10      729.74      874.88    114.17 o 
 -10  -5  10      645.50      715.16     65.74 o 
  -9  -5  10     1715.40     1709.04     89.65 o 
  -8  -5  10       58.30       90.63     34.84 o 
  -7  -5  10     1205.26     1128.27     73.91 o 
  -6  -5  10     9905.53     9688.78    198.42 o 
  -5  -5  10     1423.03     1436.05    203.24 o 
  -4  -5  10      168.49      123.69     31.83 o 
  -3  -5  10     9590.06     9640.52    270.30 o 
  -2  -5  10     2894.90     2933.99     96.05 o 
  -1  -5  10      680.26      717.83    136.53 o 
   0  -5  10     3752.54     3764.30     86.85 o 
   1  -5  10      828.33      928.36     58.17 o 
   2  -5  10     2176.51     2316.18     84.72 o 
   3  -5  10      196.48      124.49     45.39 o 
   4  -5  10      954.12      889.32     98.36 o 
   5  -5  10     2270.58     2355.71    149.25 o 
   6  -5  10     1177.40     1275.87    118.99 o 
   7  -5  10       54.28       97.67     50.21 o 
   8  -5  10     1903.38     1820.60    147.88 o 
 -10  -4  10     1428.92     1715.37    134.81 o 
  -9  -4  10     1688.76     1588.26     85.53 o 
  -8  -4  10        2.41       12.94     22.80 o 
  -7  -4  10      760.07      667.79     57.33 o 
  -6  -4  10     8128.56     7876.58    365.91 o 
  -5  -4  10      209.71      194.26     35.95 o 
  -4  -4  10       60.27       38.39     23.82 o 
  -3  -4  10    10143.76     9774.51    182.62 o 
  -2  -4  10      109.38      102.64     37.48 o 
  -1  -4  10      323.91      420.93     56.40 o 
   0  -4  10     2008.51     2070.96    107.30 o 
   1  -4  10       42.45       60.59     25.43 o 
   2  -4  10     3553.45     3434.34    101.96 o 
   3  -4  10      197.98      148.56     50.21 o 
   4  -4  10       68.49       74.28     44.02 o 
   5  -4  10     2950.90     3075.83    165.76 o 
   6  -4  10      792.83      954.66    103.86 o 
   7  -4  10       24.90      -24.76     34.39 o 
   8  -4  10     2147.03     2015.94    148.56 o 
 -10  -3  10     2436.41     2381.84    153.38 o 
  -9  -3  10     1415.96     1456.76    118.99 o 
  -8  -3  10       18.24      -19.95     32.33 o 
  -7  -3  10     1251.36     1454.00    107.30 o 
  -6  -3  10     7634.04     7353.94    232.48 o 
  -5  -3  10        2.63       19.26     32.33 o 
  -4  -3  10      919.46      896.20     83.22 o 
  -3  -3  10     7156.01     6822.96    207.71 o 
  -2  -3  10       70.01       88.04     39.20 o 
  -1  -3  10     1477.16     1555.80     95.60 o 
   0  -3  10     1456.24     1564.05     94.23 o 
   1  -3  10      217.93      257.24     46.08 o 
   2  -3  10     4614.19     4599.98    124.49 o 
   3  -3  10       35.81       19.26     30.26 o 
   4  -3  10       31.16       59.84     37.83 o 
   5  -3  10     4519.19     4417.04    197.40 o 
   6  -3  10      862.86     1017.25    105.23 o 
   7  -3  10        2.40        6.88     41.96 o 
   8  -3  10     3620.10     3817.97    198.77 o 
 -10  -2  10     3401.30     3450.68    176.08 o 
  -9  -2  10     2136.41     2103.29    136.18 o 
  -8  -2  10        3.74      -24.07     34.39 o 
  -7  -2  10     2079.33     2322.01    130.68 o 
  -6  -2  10     8147.43     7765.93    237.29 o 
  -5  -2  10      198.57      242.79     51.58 o 
  -4  -2  10     2517.12     2554.48    127.93 o 
  -3  -2  10     5322.91     5433.60    182.95 o 
  -2  -2  10      120.82      157.51     41.96 o 
  -1  -2  10     2862.70     3053.14    131.37 o 
   0  -2  10     4323.16     4444.55    155.44 o 
   1  -2  10      160.48      164.38     39.20 o 
   2  -2  10     2945.26     2972.66    139.97 o 
   3  -2  10        2.25       -3.53     18.12 o 
   4  -2  10      367.68      345.27     65.34 o 
   5  -2  10     8028.68     8121.52    266.18 o 
   6  -2  10     1682.51     1736.00    126.55 o 
   7  -2  10        8.59      -16.51     39.20 o 
   8  -2  10     3054.46     3008.43    173.33 o 
 -10  -1  10     3374.25     3582.74    176.76 o 
  -9  -1  10     1132.25     1114.92    103.17 o 
  -8  -1  10       27.78       28.89     37.14 o 
  -7  -1  10     3012.74     2963.03    147.19 o 
  -6  -1  10     6082.81     6076.01    209.78 o 
  -5  -1  10      843.42      905.14     83.91 o 
  -4  -1  10      815.73      785.47     75.66 o 
  -3  -1  10     4882.00     5043.62    176.76 o 
  -2  -1  10     1567.74     1468.45     94.92 o 
  -1  -1  10     1350.19     1358.40     91.48 o 
   0  -1  10     3067.71     3031.81    129.31 o 
   1  -1  10     5305.90     5668.83    176.76 o 
   2  -1  10     2658.50     2822.03    121.74 o 
   3  -1  10       94.81       74.01     25.12 o 
   4  -1  10     1469.84     1386.60    105.23 o 
   5  -1  10     7995.82     8303.10    265.49 o 
   6  -1  10      371.63      443.63     74.97 o 
   7  -1  10      172.82      141.00     55.02 o 
   8  -1  10     3791.66     3965.16    191.21 o 
 -10   0  10     3234.81     3404.60    173.33 o 
  -9   0  10     1074.60     1381.10    114.17 o 
  -8   0  10        5.40      -37.14     24.76 o 
  -7   0  10     5186.19     5240.33    198.09 o 
  -6   0  10      446.21      445.69     63.97 o 
  -5   0  10     1213.34     1385.22    101.11 o 
  -4   0  10     3696.44     3649.46    155.44 o 
  -3   0  10     3662.49     3626.07    150.63 o 
  -2   0  10     4744.40     5136.47    178.83 o 
  -1   0  10       21.65       31.64     29.58 o 
   0   0  10      429.50      491.78     61.21 o 
   1   0  10     3123.38     3197.57    134.12 o 
   2   0  10     3915.68     3995.42    149.25 o 
   3   0  10       88.91       78.95     25.72 o 
   4   0  10     2775.95     2694.10    141.69 o 
   5   0  10     5502.30     5401.96    205.65 o 
   6   0  10      144.10       92.16     44.71 o 
   7   0  10      325.14      365.22     68.78 o 
 -10   1  10     3174.98     3144.21    124.16 o 
  -9   1  10      283.36      259.42     99.04 o 
  -8   1  10       26.28      -11.00     30.95 o 
  -7   1  10     4532.99     4950.08    192.58 o 
  -6   1  10       24.76      -18.57     28.89 o 
  -5   1  10     4383.59     4445.93    175.39 o 
  -4   1  10        7.53       69.47     35.77 o 
  -3   1  10      737.09      931.28     83.22 o 
  -2   1  10     6552.46     6438.48    207.03 o 
  -1   1  10        7.80       43.33     30.95 o 
   0   1  10      378.41      404.43     59.15 o 
   1   1  10     3152.77     3251.91    140.31 o 
   2   1  10     5408.02     5617.93    184.33 o 
   3   1  10      188.28      210.15     33.67 o 
   4   1  10     4462.53     4248.53    176.76 o 
   5   1  10     7012.22     7256.27    229.04 o 
   6   1  10      545.20      451.88     70.16 o 
   7   1  10     1040.04     1127.30    104.55 o 
  -9   2  10      185.25      183.83     41.03 o 
  -8   2  10      218.06      134.65     35.99 o 
  -7   2  10     5092.78     5319.43    203.59 o 
  -6   2  10        0.33       46.08     35.08 o 
  -5   2  10     1235.75     1244.91     96.29 o 
  -4   2  10      445.00      526.17     69.47 o 
  -3   2  10      266.99      296.44     55.02 o 
  -2   2  10     5012.87     5061.50    185.02 o 
  -1   2  10        3.04       17.88     30.95 o 
   0   2  10      244.84      216.66     48.83 o 
   1   2  10     6324.35     5897.18    195.33 o 
   2   2  10     4136.48     4073.83    158.88 o 
   3   2  10        0.30        8.47     15.05 o 
   4   2  10     2913.46     2963.72    137.56 o 
   5   2  10     2681.20     2718.18    137.56 o 
   6   2  10        3.75       11.69     35.77 o 
   7   2  10      829.27      850.81     95.60 o 
  -9   3  10       25.10       32.53     31.92 o 
  -8   3  10       58.50       52.65     30.08 o 
  -7   3  10     4304.79     4064.31    134.16 o 
  -6   3  10       15.83       -8.25     28.89 o 
  -5   3  10     1607.50     1475.33    105.92 o 
  -4   3  10     1181.79     1013.13     90.10 o 
  -3   3  10      149.25      169.20     46.77 o 
  -2   3  10     2389.06     2606.72     95.08 o 
  -1   3  10       44.40       38.52     28.89 o 
   0   3  10      291.38      202.90     48.83 o 
   1   3  10     9650.75    10013.65    268.24 o 
   2   3  10     2296.73     2313.06    123.12 o 
   3   3  10      113.34      151.32     46.08 o 
   5   3  10     4175.59     4240.96    176.08 o 
   6   3  10        0.08       50.90     39.89 o 
  -8   4  10       82.38       38.94     29.77 o 
  -7   4  10     2111.64     2223.21    102.33 o 
  -6   4  10      561.26      507.59     72.91 o 
  -5   4  10      676.55      879.01     88.73 o 
  -4   4  10     1505.84     1454.69    107.30 o 
  -3   4  10     1292.33     1286.18     99.04 o 
  -2   4  10     2745.49     2594.37    136.18 o 
  -1   4  10        9.37      -34.39     28.89 o 
   0   4  10      116.11      138.25     46.77 o 
   1   4  10     4996.17     5091.08    191.21 o 
   2   4  10      545.49      544.05     70.84 o 
   3   4  10      355.00      392.73     63.28 o 
   4   4  10     3516.60     3691.41    163.01 o 
  -8   5  10      103.24       84.55     35.20 o 
  -7   5  10      302.38      275.36     47.98 o 
  -6   5  10      935.07      901.70     94.92 o 
  -5   5  10      219.60      257.92     57.09 o 
  -4   5  10      207.07      111.42     46.77 o 
  -3   5  10     2563.55     2606.75    142.37 o 
  -2   5  10     3732.25     3661.84    168.51 o 
  -1   5  10      335.78      355.59     66.03 o 
   0   5  10      768.43      823.98     85.97 o 
   1   5  10     5713.90     5443.23    205.65 o 
   2   5  10      282.98      313.64     61.90 o 
   3   5  10      175.81      206.34     57.09 o 
   4   5  10     4244.95     4156.36    183.64 o 
  -7   6  10      127.92      118.35     40.84 o 
  -6   6  10     1233.88     1380.41    116.24 o 
  -5   6  10      387.56      350.74     73.94 o 
  -4   6  10       34.32       61.90     41.96 o 
  -3   6  10     4174.07     3865.42    179.52 o 
  -2   6  10     5353.54     4761.63    198.77 o 
  -1   6  10      252.51      215.97     55.02 o 
   0   6  10     1450.21     1295.81    109.36 o 
   1   6  10     4914.61     4955.58    206.34 o 
   2   6  10      210.38      212.53     56.40 o 
   3   6  10      317.31      222.85     58.46 o 
  -5   7  10      389.28      434.69     76.35 o 
  -4   7  10        1.02      -35.77     32.33 o 
  -3   7  10     3463.62     3409.41    174.01 o 
  -2   7  10     2756.55     2495.33    148.56 o 
  -1   7  10      119.05      103.17     46.08 o 
   0   7  10     1937.11     1899.01    134.81 o 
   1   7  10     4602.48     4453.49    203.59 o 
   2   7  10       19.57       59.84     44.71 o 
  -2 -12  11        1.36       43.33     51.58 o 
  -1 -12  11      310.05      240.04     66.03 o 
   0 -12  11     2295.27     2426.82    108.89 o 
   1 -12  11       15.89       -6.19     43.33 o 
   2 -12  11      154.21      110.74     57.09 o 
  -5 -11  11      101.79      125.87     59.15 o 
  -4 -11  11     2350.18     2571.68    168.51 o 
  -3 -11  11      992.03      927.84    109.36 o 
  -2 -11  11      113.46       -3.44     48.83 o 
  -1 -11  11      303.21      408.91     80.47 o 
   0 -11  11     1388.97     1587.16     87.96 o 
   1 -11  11      924.34      895.51    103.86 o 
   2 -11  11      228.17      144.44     61.21 o 
   3 -11  11     1076.89     1077.78    118.99 o 
   4 -11  11     1183.23     1171.32    125.87 o 
  -6 -10  11      795.72      756.58     99.73 o 
  -5 -10  11      207.08      131.37     63.28 o 
  -4 -10  11     5054.08     4826.97    220.10 o 
  -3 -10  11     1681.81     1802.03    136.18 o 
  -2 -10  11      456.35      405.80     50.53 o 
  -1 -10  11      325.86      314.15     47.86 o 
   0 -10  11      779.31      729.89     62.98 o 
   1 -10  11     2634.63     2465.55    113.14 o 
   2 -10  11       74.03       19.26     37.83 o 
   3 -10  11      464.78      385.17     76.35 o 
   4 -10  11     1537.12     1824.73    147.88 o 
   5 -10  11     1283.21     1406.55    138.94 o 
  -7  -9  11     2413.11     2645.27    171.26 o 
  -6  -9  11      112.18       86.66     50.90 o 
  -5  -9  11        1.50       32.33     43.33 o 
  -4  -9  11     2383.70     2262.88     98.44 o 
  -3  -9  11       90.15       50.42     29.62 o 
  -2  -9  11      564.73      533.26     53.74 o 
  -1  -9  11      320.64      280.86     43.18 o 
   0  -9  11       66.80       91.43     32.80 o 
   1  -9  11     3707.89     3878.85    142.58 o 
   2  -9  11      109.10      101.11     50.21 o 
   3  -9  11       27.72      -15.13     35.77 o 
   4  -9  11     4302.74     3861.99    203.59 o 
   5  -9  11     1814.71     1890.07    153.38 o 
   6  -9  11       43.87      -39.89     37.83 o 
  -8  -8  11     1220.72     1276.13     89.35 o 
  -7  -8  11     2357.38     2634.27    165.76 o 
  -6  -8  11      258.20      372.79     74.28 o 
  -5  -8  11      101.16      137.56     56.40 o 
  -4  -8  11     2109.84     2183.76    140.31 o 
  -3  -8  11       14.43       15.35     24.54 o 
  -2  -8  11      829.34      801.24     82.54 o 
  -1  -8  11      574.91      578.99     46.88 o 
   0  -8  11        1.52       10.88     18.72 o 
   1  -8  11     5193.19     5317.41    143.97 o 
   2  -8  11      442.27      282.68     66.72 o 
   3  -8  11       81.53       51.58     42.64 o 
   4  -8  11     4960.21     4744.43    222.16 o 
   5  -8  11     1264.53     1337.77    129.31 o 
   6  -8  11       36.90       15.82     42.64 o 
  -8  -7  11     1302.15     1169.86     82.92 o 
  -7  -7  11     3772.31     3718.28    133.50 o 
  -6  -7  11      238.92      280.57     46.84 o 
  -5  -7  11      121.20      123.08     36.21 o 
  -4  -7  11     3168.65     3392.92    118.16 o 
  -3  -7  11        1.06       35.05     28.54 o 
  -2  -7  11     1032.79     1039.86     67.12 o 
  -1  -7  11     1936.73     1885.67     67.91 o 
   0  -7  11       73.11       59.48     22.76 o 
   1  -7  11     9741.44     9731.60    154.03 o 
   2  -7  11       65.59       42.64     40.58 o 
   3  -7  11       18.11       -8.25     33.01 o 
   4  -7  11     4322.06     4566.98    215.97 o 
   5  -7  11      812.24      785.47    103.17 o 
   6  -7  11      253.14      171.26     67.40 o 
   7  -7  11     3438.82     3695.54    210.47 o 
  -9  -6  11       20.99      -13.91     28.91 o 
  -8  -6  11     1643.41     1816.86    174.01 o 
  -7  -6  11     2594.17     2517.36    114.52 o 
  -6  -6  11       54.19       44.47     30.45 o 
  -5  -6  11      175.14      176.47     39.36 o 
  -4  -6  11     3121.51     2868.52    120.02 o 
  -3  -6  11      450.46      514.54     51.75 o 
  -2  -6  11      759.22      709.95     54.67 o 
  -1  -6  11     2034.79     2104.20     83.89 o 
   0  -6  11      489.01      452.91     37.38 o 
   1  -6  11     6668.29     6628.44    153.67 o 
   2  -6  11       68.66       44.02     38.52 o 
   3  -6  11      995.69      795.09     94.23 o 
   4  -6  11     7133.25     6426.78    253.80 o 
   5  -6  11      278.67      356.97     78.41 o 
   6  -6  11      153.77      166.45     66.03 o 
   7  -6  11     4978.99     5079.39    244.86 o 
  -9  -5  11        1.36       -4.03     28.01 o 
  -8  -5  11     1895.73     1995.15     97.25 o 
  -7  -5  11     1067.11     1036.00     78.41 o 
  -6  -5  11     1468.28     1526.45     81.95 o 
  -5  -5  11      274.70      283.85     42.18 o 
  -4  -5  11     1471.33     1391.20     93.88 o 
  -3  -5  11     1165.89     1313.23     69.53 o 
  -2  -5  11     1121.27     1090.13     64.19 o 
  -1  -5  11     1280.76     1258.67     93.54 o 
   0  -5  11     2958.50     3058.52    102.90 o 
   1  -5  11     4668.90     4755.14    126.99 o 
   2  -5  11        0.16       19.58     22.61 o 
   3  -5  11     3030.68     2908.01    163.01 o 
   4  -5  11     7644.19     7731.54    275.81 o 
   5  -5  11      135.84       86.66     48.83 o 
   6  -5  11      148.75       99.73     51.58 o 
   7  -5  11     3947.07     4128.16    218.72 o 
  -9  -4  11        4.07      -49.52     38.52 o 
  -8  -4  11     1616.55     1462.26    121.05 o 
  -7  -4  11      750.80      833.61     91.48 o 
  -6  -4  11     1489.47     1438.87    112.11 o 
  -5  -4  11       21.51      -14.44     30.26 o 
  -4  -4  11      170.38      232.48     54.34 o 
  -3  -4  11     2347.29     2423.80    131.37 o 
  -2  -4  11     3568.47     3731.30    154.07 o 
  -1  -4  11      605.48      552.99     68.09 o 
   0  -4  11     5752.87     5713.54    188.46 o 
   1  -4  11     2855.48     2846.65     98.52 o 
   2  -4  11       23.98       34.80     27.17 o 
   3  -4  11     3183.19     3167.31    164.38 o 
   4  -4  11     8528.67     8359.50    280.62 o 
   5  -4  11      164.16      180.20     59.84 o 
   6  -4  11      896.25     1015.19    110.74 o 
   7  -4  11     3303.73     3638.45    202.90 o 
  -9  -3  11      195.72      251.05     67.40 o 
  -8  -3  11     1135.06     1244.91    113.49 o 
  -7  -3  11      200.36      168.51     52.96 o 
  -6  -3  11     1805.71     1818.54    121.74 o 
  -5  -3  11       18.27       13.76     32.33 o 
  -4  -3  11       35.06       17.19     29.58 o 
  -3  -3  11     5358.89     5366.89    193.27 o 
  -2  -3  11     1792.70     2044.82    115.55 o 
  -1  -3  11      928.98      834.99     79.78 o 
   0  -3  11    10985.71    10400.19    261.36 o 
   1  -3  11     2655.51     3049.01    132.74 o 
   2  -3  11       56.82       64.73     26.21 o 
   3  -3  11     5210.85     5051.19    207.71 o 
   4  -3  11     6711.36     6490.75    244.17 o 
   5  -3  11        1.75       36.45     44.02 o 
   6  -3  11      961.02      843.24    100.42 o 
   7  -3  11     2284.22     2412.80    160.94 o 
  -9  -2  11       63.64      106.61     50.90 o 
  -8  -2  11     2211.53     2072.33    135.50 o 
  -7  -2  11       20.51        4.13     35.77 o 
  -6  -2  11     2481.35     2480.20    138.94 o 
  -5  -2  11      307.29      374.16     64.65 o 
  -4  -2  11       93.95       61.21     38.52 o 
  -3  -2  11     8851.11     9079.62    256.55 o 
  -2  -2  11       62.50      103.17     38.52 o 
  -1  -2  11       12.71       18.57     31.64 o 
   0  -2  11     6648.83     6829.83    207.71 o 
   1  -2  11     1648.18     1550.30     97.67 o 
   2  -2  11       87.64      124.63     38.86 o 
   3  -2  11     4244.84     4357.20    191.90 o 
   4  -2  11     3074.74     3033.19    164.38 o 
   5  -2  11       20.10       45.39     37.83 o 
   6  -2  11      282.13      279.93     70.16 o 
   7  -2  11     1620.65     1654.15    131.37 o 
  -9  -1  11        0.15       65.34     46.77 o 
  -8  -1  11     1657.18     1709.87    122.43 o 
  -7  -1  11       71.80       92.85     46.77 o 
  -6  -1  11     2013.08     1736.00    118.99 o 
  -5  -1  11       26.09        1.38     27.51 o 
  -4  -1  11      582.23      691.92     77.72 o 
  -3  -1  11    11612.73    11493.79    294.38 o 
  -2  -1  11       68.98       52.96     35.08 o 
  -1  -1  11     1695.86     1924.46    112.80 o 
   0  -1  11     7206.42     7765.93    226.29 o 
   1  -1  11     2374.11     2555.17    124.49 o 
   2  -1  11        3.84        0.00     28.89 o 
   3  -1  11     6664.54     6689.52    237.29 o 
   4  -1  11      704.79      663.72     84.60 o 
   5  -1  11       98.25       59.84     45.39 o 
   6  -1  11      681.37      697.43     94.23 o 
   7  -1  11     1629.38     1700.24    127.24 o 
  -9   0  11       10.75        6.19     44.02 o 
  -8   0  11      855.39     1016.57    101.79 o 
  -7   0  11      915.69     1061.27     99.73 o 
  -6   0  11     1142.80     1324.01    105.92 o 
  -5   0  11      218.36      340.46     61.90 o 
  -4   0  11     1378.57     1384.54    101.11 o 
  -3   0  11     6842.57     7008.66    226.29 o 
  -2   0  11       12.84       24.76     29.58 o 
  -1   0  11     1838.15     1968.48    115.55 o 
   0   0  11    10258.22    10559.76    273.74 o 
   1   0  11     2408.42     2515.96    125.87 o 
   2   0  11      135.54      111.42     39.20 o 
   3   0  11     6821.20     6945.87    158.72 o 
   4   0  11      492.47      548.17     78.41 o 
   5   0  11       39.66      -20.63     34.39 o 
   6   0  11      736.75      771.02     88.04 o 
  -9   1  11        2.05      -45.39     30.26 o 
  -8   1  11      368.98      442.25     76.35 o 
  -7   1  11     1637.29     1795.84    123.80 o 
  -6   1  11     1228.93     1233.22    103.86 o 
  -5   1  11      365.32      440.88     68.09 o 
  -4   1  11     3260.05     3405.29    158.88 o 
  -3   1  11     9274.25     9975.13    277.87 o 
  -2   1  11       87.37      146.50     44.71 o 
  -1   1  11     2301.02     2489.14    132.74 o 
   0   1  11    11416.84    12058.47    301.94 o 
   1   1  11      856.53      834.99     79.78 o 
   2   1  11      724.74      806.10     79.10 o 
   3   1  11     2983.19     3184.97    107.36 o 
   4   1  11      615.14      597.75     53.54 o 
   5   1  11       32.53       -6.19     34.39 o 
   6   1  11     1525.57     1557.86    116.93 o 
  -8   2  11      370.00      358.34     68.78 o 
  -7   2  11     3106.25     3515.34    171.95 o 
  -6   2  11      720.02      701.55     85.97 o 
  -5   2  11      183.75      173.33     51.58 o 
  -4   2  11     3324.84     3243.66    156.82 o 
  -3   2  11     4946.82     4745.81    189.83 o 
  -2   2  11      107.76      110.74     45.39 o 
  -1   2  11     2805.54     3009.12    149.25 o 
   0   2  11     7583.68     8056.18    246.23 o 
   1   2  11       80.02       79.10     38.52 o 
   2   2  11      694.25      673.99     53.01 o 
   3   2  11     1806.82     1849.78    104.17 o 
   5   2  11       80.13       57.78     40.58 o 
  -8   3  11        0.14      -42.30     28.20 o 
  -7   3  11     3546.33     3609.56    177.45 o 
  -6   3  11      517.87      461.51     73.59 o 
  -5   3  11       47.64      107.98     46.08 o 
  -4   3  11     3104.80     3236.09    160.26 o 
  -3   3  11     2954.99     2945.15    152.69 o 
  -2   3  11       76.52       34.39     33.70 o 
  -1   3  11     3091.07     2976.53    107.45 o 
   0   3  11     3440.65     3412.85    160.94 o 
   1   3  11      119.87      121.74     44.71 o 
   2   3  11        2.30        8.94     26.14 o 
   3   3  11     2478.78     2614.32    136.87 o 
  -7   4  11     3576.40     3669.40    180.89 o 
  -6   4  11      712.29      622.46     81.16 o 
  -5   4  11       16.15       88.04     44.02 o 
  -4   4  11     5129.78     5120.66    207.71 o 
  -3   4  11     2773.11     2949.97    156.13 o 
  -2   4  11        0.27        8.25     34.39 o 
  -1   4  11     3727.57     3433.49    165.76 o 
   0   4  11     2541.30     2578.55    143.75 o 
   1   4  11       99.63       61.21     41.96 o 
   2   4  11      190.66      156.13     54.34 o 
   3   4  11     1067.51     1137.62    101.11 o 
  -6   5  11      585.78      582.56     83.22 o 
  -5   5  11      465.16      481.46     76.35 o 
  -4   5  11     5826.51     6026.49    232.48 o 
  -3   5  11      809.06      750.39     90.79 o 
  -2   5  11        1.84       66.03     39.89 o 
  -1   5  11     2132.24     2344.02    143.06 o 
   0   5  11     1845.08     1797.22    126.55 o 
   1   5  11      110.45       88.73     47.46 o 
   2   5  11      572.29      589.44     81.16 o 
   3   5  11      616.50      512.41     79.78 o 
  -5   6  11      504.01      475.96     79.78 o 
  -4   6  11     5132.31     5058.07    217.34 o 
  -3   6  11      218.96      191.90     59.84 o 
  -2   6  11        5.59      -37.83     34.39 o 
  -1   6  11     1915.14     1967.10    134.81 o 
   0   6  11     1252.52     1229.78    112.11 o 
   1   6  11      235.20      282.00     68.09 o 
  -3 -11  12     1228.41     1432.00    134.12 o 
  -2 -11  12      111.70        6.19     49.52 o 
  -1 -11  12      205.17      161.20     97.67 o 
   0 -11  12     2786.74     2965.68    129.99 o 
   1 -11  12       45.53       85.97     50.90 o 
   2 -11  12      113.64       72.91     53.65 o 
  -5 -10  12      840.88      895.51    110.74 o 
  -4 -10  12     1713.79     1479.45    132.06 o 
  -3 -10  12     1315.50     1367.22     83.50 o 
  -2 -10  12       39.71       54.55     32.31 o 
  -1 -10  12     1126.77     1225.38     79.52 o 
   0 -10  12     3396.69     3485.01    126.84 o 
   1 -10  12      102.33       56.40     49.52 o 
   2 -10  12     1185.05     1088.78    116.93 o 
  -6  -9  12       27.07       42.64     53.65 o 
  -5  -9  12      260.93      319.14     77.03 o 
  -4  -9  12     2938.97     2925.41    116.14 o 
  -3  -9  12     1479.43     1440.68     83.77 o 
  -2  -9  12        3.57      -12.15     19.06 o 
  -1  -9  12     1613.97     1612.88     70.06 o 
   0  -9  12     4993.97     4761.57    169.56 o 
   1  -9  12       85.69      113.49     54.34 o 
   2  -9  12     1477.33     1504.90    134.81 o 
   3  -9  12     6252.99     6670.26    271.68 o 
   4  -9  12      213.24      181.58     66.72 o 
  -7  -8  12     1185.39     1149.08     87.25 o 
  -6  -8  12        8.83       -4.69     28.42 o 
  -5  -8  12       17.53       33.41     30.74 o 
  -4  -8  12     3392.76     3463.93    156.13 o 
  -3  -8  12     1083.55     1139.07     61.39 o 
  -2  -8  12       37.48        3.60     20.20 o 
  -1  -8  12     3918.97     3901.64    104.18 o 
   0  -8  12     4741.34     4645.90    111.60 o 
   1  -8  12       14.81       12.62     25.18 o 
   2  -8  12     2923.65     2756.69    166.45 o 
   3  -8  12     6944.21     6739.04    270.99 o 
   4  -8  12      114.71      188.46     66.03 o 
   5  -8  12      200.82      343.90     81.85 o 
  -7  -7  12     2381.74     2424.26    113.73 o 
  -6  -7  12       42.13       26.17     46.77 o 
  -5  -7  12        4.63      -12.72     31.29 o 
  -4  -7  12     3558.16     3479.49    123.99 o 
  -3  -7  12      220.84      182.96     53.30 o 
  -2  -7  12       38.04        1.97     26.33 o 
  -1  -7  12     5535.09     5446.07    119.99 o 
   0  -7  12     3142.34     3010.85     88.69 o 
   1  -7  12      483.55      395.24     74.63 o 
   2  -7  12     1544.52     1718.81    131.37 o 
   3  -7  12     4176.42     4433.55    213.91 o 
   4  -7  12       28.08       23.39     47.46 o 
   5  -7  12      210.55      287.50     76.35 o 
  -8  -6  12      122.13       52.51     35.17 o 
  -7  -6  12     1729.45     1790.64     95.94 o 
  -6  -6  12       95.63      134.10     37.97 o 
  -5  -6  12      335.61      354.77     75.66 o 
  -4  -6  12     3963.93     3867.16    126.68 o 
  -3  -6  12      627.79      600.12    121.74 o 
  -2  -6  12      146.37      185.35     37.79 o 
  -1  -6  12     8512.26     8539.01    253.80 o 
   0  -6  12     2467.13     2413.31     97.43 o 
   1  -6  12      199.56      220.82     68.09 o 
   2  -6  12     1696.76     1584.00    123.12 o 
   3  -6  12     2776.08     2925.20    169.89 o 
   4  -6  12      770.43      693.99     99.04 o 
   5  -6  12      372.21      373.47     82.54 o 
   6  -6  12     1647.90     1849.49    156.13 o 
  -8  -5  12      989.07     1031.01    110.05 o 
  -7  -5  12     2094.02     1826.82    118.30 o 
  -6  -5  12      275.66      184.61     39.94 o 
  -5  -5  12     1486.57     1484.26     86.32 o 
  -4  -5  12     5823.94     5839.40    218.03 o 
  -3  -5  12      643.23      557.80     74.28 o 
  -2  -5  12      116.64       51.58     37.14 o 
  -1  -5  12    10797.96    10550.82    280.62 o 
   0  -5  12     1364.65     1411.14     75.40 o 
   1  -5  12       16.25       43.33     40.24 o 
   2  -5  12     4399.72     4337.94    200.15 o 
   3  -5  12     1717.85     1752.51    134.81 o 
   4  -5  12     1021.15     1134.18    114.86 o 
   5  -5  12      778.84      690.55     99.73 o 
   6  -5  12      712.93      737.32    103.86 o 
  -8  -4  12     1196.44     1283.43    119.68 o 
  -7  -4  12      937.69     1196.77    112.11 o 
  -6  -4  12      581.11      526.17     79.10 o 
  -5  -4  12     2295.30     2029.69    131.37 o 
  -4  -4  12     6459.33     6011.35    217.34 o 
  -3  -4  12      220.70      239.35     56.40 o 
  -2  -4  12      630.55      614.20     73.59 o 
  -1  -4  12     8568.46     8186.17    244.17 o 
   0  -4  12      926.41      951.22     84.60 o 
   1  -4  12      291.10      297.94     41.20 o 
   2  -4  12     4294.37     4032.56    193.27 o 
   3  -4  12      457.97      559.87     82.54 o 
   4  -4  12      913.00     1115.61    110.74 o 
   5  -4  12      404.06      405.80     81.85 o 
   6  -4  12      585.67      611.45     96.98 o 
  -8  -3  12     2166.48     2189.26    146.50 o 
  -7  -3  12     1066.05     1097.73    105.23 o 
  -6  -3  12       19.81       28.89     37.83 o 
  -5  -3  12     2253.95     1963.66    125.18 o 
  -4  -3  12     4705.48     5033.99    197.40 o 
  -3  -3  12      485.77      449.13     67.40 o 
  -2  -3  12     1317.49     1279.30    101.11 o 
  -1  -3  12     5450.60     5719.73    200.84 o 
   0  -3  12      161.61      167.82     48.83 o 
   1  -3  12        3.83        2.75     31.64 o 
   2  -3  12     6361.36     6252.43    160.60 o 
   3  -3  12       57.64      128.62     51.58 o 
   4  -3  12     1327.92     1371.47    121.74 o 
   5  -3  12      197.95      274.43     72.91 o 
   6  -3  12      211.09      264.80     70.84 o 
  -8  -2  12     2872.21     2804.15    163.01 o 
  -7  -2  12     1145.96     1189.20    109.36 o 
  -6  -2  12      109.04       76.35     44.02 o 
  -5  -2  12     5190.90     5309.11    209.09 o 
  -4  -2  12     4701.78     4809.77    194.65 o 
  -3  -2  12       10.00        8.94     29.58 o 
  -2  -2  12     2055.82     2050.33    122.43 o 
  -1  -2  12     5443.43     5311.18    193.27 o 
   0  -2  12       12.23       26.14     33.01 o 
   1  -2  12      145.33      117.61     43.33 o 
   2  -2  12     4562.66     4518.81    130.31 o 
   3  -2  12      210.58      187.77     56.40 o 
   4  -2  12     2543.49     2627.39    161.63 o 
   5  -2  12      118.14      264.80     68.78 o 
   6  -2  12        0.70        4.81     44.71 o 
  -8  -1  12     4351.93     3925.26    189.83 o 
  -7  -1  12      870.58      832.92     93.54 o 
  -6  -1  12       69.11       75.66     42.64 o 
  -5  -1  12     3123.00     3520.84    169.89 o 
  -4  -1  12     5252.70     5397.84    204.96 o 
  -3  -1  12        8.40       15.82     31.64 o 
  -2  -1  12     4054.90     4042.88    172.64 o 
  -1  -1  12     5132.44     5197.00    194.65 o 
   0  -1  12      544.00      427.12     63.97 o 
   1  -1  12      214.14      273.06     55.02 o 
   2  -1  12     2907.90     2767.28    103.01 o 
   3  -1  12      942.61      937.47     99.04 o 
   4  -1  12     1963.62     1745.63    129.31 o 
   5  -1  12      172.66      117.61     52.27 o 
   6  -1  12      680.64      756.58    100.42 o 
  -8   0  12     4105.06     4411.54    204.28 o 
  -7   0  12      353.57      301.94     66.03 o 
  -6   0  12      751.09      812.29     93.54 o 
  -5   0  12     5316.53     5125.47    205.65 o 
  -4   0  12     2593.16     2572.36    145.13 o 
  -3   0  12       18.83       46.77     38.52 o 
  -2   0  12     4278.81     4339.32    182.27 o 
  -1   0  12     2295.71     2319.25    131.37 o 
   0   0  12      325.63      457.39     67.40 o 
   1   0  12      251.78      125.87     44.02 o 
   2   0  12     1732.24     1685.79    110.05 o 
   3   0  12      885.73      913.40     99.04 o 
   4   0  12      336.25      330.83     67.40 o 
  -8   1  12     2660.94     2802.78    163.70 o 
  -7   1  12      264.49      364.53     71.53 o 
  -6   1  12      163.26      166.45     54.34 o 
  -5   1  12     2504.13     2701.67    152.00 o 
  -4   1  12      644.61      728.38     86.66 o 
  -3   1  12       75.63       11.69     35.77 o 
  -2   1  12     3061.65     2944.46    152.00 o 
  -1   1  12     1242.13     1172.01     99.04 o 
   0   1  12      745.39      817.79     85.97 o 
   1   1  12        1.00       -1.38     28.89 o 
   2   1  12     1485.53     1579.87    110.05 o 
   3   1  12     2213.84     2266.98    143.06 o 
   5   1  12      102.86      151.32     50.21 o 
  -7   2  12      165.37      158.88     57.09 o 
  -6   2  12      109.41      227.66     60.53 o 
  -5   2  12     3452.65     3595.81    177.45 o 
  -4   2  12      208.63       41.96     40.58 o 
  -3   2  12      468.50      349.40     64.65 o 
  -2   2  12     1882.95     1991.18    128.62 o 
  -1   2  12      728.69      647.91     81.16 o 
   0   2  12     1954.67     1880.44    124.49 o 
   1   2  12      162.76      169.20     52.27 o 
   2   2  12      611.55      740.76     83.22 o 
  -7   3  12       86.30      101.79     52.96 o 
  -6   3  12      377.81      535.79     83.22 o 
  -5   3  12     4014.69     3883.99    186.39 o 
  -4   3  12       24.88       15.82     29.58 o 
  -3   3  12      164.55      163.70     55.71 o 
  -2   3  12      694.75      747.64     88.73 o 
  -1   3  12      110.81      181.58     55.71 o 
   0   3  12     3037.24     3000.17    160.26 o 
   1   3  12      756.13      730.07     60.54 o 
   2   3  12       34.19       32.40     32.67 o 
   3   3  12     3902.23     4195.22    317.42 o 
  -5   4  12     3287.61     3277.36    177.45 o 
  -4   4  12        2.59       51.58     38.52 o 
  -3   4  12       38.07       44.71     34.39 o 
  -2   4  12      946.58      908.58     96.29 o 
  -1   4  12      160.87      266.86     45.47 o 
   0   4  12     1558.51     1703.68    125.18 o 
   1   4  12      868.75      875.57     96.98 o 
   2   4  12     1084.48     1242.16    112.11 o 
  -4   5  12       26.36       35.77     38.52 o 
  -3   5  12        7.79       13.07     34.39 o 
  -2   5  12      617.68      657.05     62.69 o 
  -1   5  12      581.21      489.02     80.47 o 
   0   5  12     1270.71     1185.76    111.42 o 
  -3 -10  13       96.00       53.31     26.88 o 
  -2 -10  13     4297.02     4314.49    119.65 o 
  -1 -10  13     1847.22     1998.20    119.68 o 
   0 -10  13       30.39       28.93     25.88 o 
   1 -10  13     2694.30     2947.21    181.58 o 
  -4  -9  13      219.56      186.39     49.44 o 
  -3  -9  13      298.57      307.72     41.09 o 
  -2  -9  13     5496.66     5737.28    135.26 o 
  -1  -9  13      931.53      891.63     57.79 o 
   0  -9  13       23.83       16.89     23.78 o 
   1  -9  13     2243.85     2132.86    151.32 o 
   2  -9  13      465.39      431.94     88.04 o 
   3  -9  13      703.81      593.57     98.36 o 
  -5  -8  13     3043.35     3052.54    178.14 o 
  -4  -8  13        1.24      -18.91     27.72 o 
  -3  -8  13      572.62      657.27     51.78 o 
  -2  -8  13     5540.57     5617.69    131.05 o 
  -1  -8  13      744.21      761.68     72.72 o 
   0  -8  13       45.58       38.42     24.02 o 
   1  -8  13     1684.39     1685.10    137.56 o 
   2  -8  13      318.45      307.45     75.66 o 
   3  -8  13      819.31     1074.34    124.49 o 
  -6  -7  13     2042.20     2058.58    186.05 o 
  -5  -7  13     3559.08     3459.21    131.29 o 
  -4  -7  13        0.05      -13.06     25.76 o 
  -3  -7  13      827.45      974.28     72.93 o 
  -2  -7  13     4990.01     4736.02    118.65 o 
  -1  -7  13      121.28       42.70     31.33 o 
   0  -7  13      268.80      242.17     45.38 o 
   1  -7  13     1598.73     1371.47    123.12 o 
   2  -7  13      102.06      158.19     60.53 o 
   3  -7  13     1549.57     1175.45    122.43 o 
   4  -7  13      279.08      346.65     81.16 o 
  -7  -6  13        7.10       10.58     30.37 o 
  -6  -6  13     2944.99     2821.66    119.64 o 
  -5  -6  13     2741.54     2764.49    115.01 o 
  -4  -6  13        1.39       -6.19     41.27 o 
  -3  -6  13     1449.76     1265.55    112.11 o 
  -2  -6  13     4361.05     4165.30    185.02 o 
  -1  -6  13      632.95      711.56     66.37 o 
   0  -6  13       57.51       90.76     38.86 o 
   1  -6  13     1112.42     1058.48     71.87 o 
   2  -6  13       77.37      174.01     63.28 o 
   3  -6  13     1941.19     1829.54    142.37 o 
   4  -6  13      122.28      102.48     61.21 o 
  -7  -5  13        2.75       -4.81     44.02 o 
  -6  -5  13     4674.07     4741.68    213.22 o 
  -5  -5  13     1615.12     1727.06    127.93 o 
  -4  -5  13       23.01       11.00     38.52 o 
  -3  -5  13     1962.43     1894.88    127.24 o 
  -2  -5  13     2860.68     2787.64    149.94 o 
  -1  -5  13      601.78      588.76     76.35 o 
   0  -5  13       60.34       47.96     28.69 o 
   1  -5  13      563.24      611.84     69.12 o 
   2  -5  13      894.05      865.94    104.55 o 
   3  -5  13     1654.30     1760.76    141.69 o 
   4  -5  13       48.47       27.51     47.46 o 
   5  -5  13      857.97      819.17    112.11 o 
  -7  -4  13       37.42       52.27     46.77 o 
  -6  -4  13     4950.16     5068.38    216.66 o 
  -5  -4  13      490.10      445.01     76.35 o 
  -4  -4  13      681.91      810.91     91.48 o 
  -3  -4  13     1757.71     1765.58    123.12 o 
  -2  -4  13     1309.76     1429.24    107.98 o 
  -1  -4  13      699.83      683.67     82.54 o 
   0  -4  13      187.15      174.70     52.96 o 
   1  -4  13      743.13      783.60     63.46 o 
   2  -4  13      848.95      890.70    105.23 o 
   3  -4  13     1320.65     1114.23    114.17 o 
   4  -4  13        2.71      -27.51     35.08 o 
   5  -4  13     1533.35     1642.46    145.81 o 
  -7  -3  13      144.30      158.88     60.53 o 
  -6  -3  13     4533.68     4802.21    210.47 o 
  -5  -3  13      140.52      180.89     57.78 o 
  -4  -3  13     1540.29     1584.69    116.93 o 
  -3  -3  13      298.24      378.98     68.09 o 
  -2  -3  13      255.88      233.85     58.46 o 
  -1  -3  13     1346.71     1486.33    109.36 o 
   0  -3  13      197.23      152.69     49.52 o 
   1  -3  13      179.83      167.90     45.05 o 
   2  -3  13     3790.13     3834.47    196.71 o 
   3  -3  13     1092.79      945.03    106.61 o 
   4  -3  13       41.29       70.16     48.15 o 
   5  -3  13     2040.67     1734.63    141.69 o 
  -7  -2  13      611.52      746.95     96.29 o 
  -6  -2  13     3965.55     4097.90    193.96 o 
  -5  -2  13       14.29      -26.82     30.95 o 
  -4  -2  13       43.91       41.27     39.20 o 
  -3  -2  13     2512.03     2782.83    154.07 o 
  -2  -2  13        0.32      -27.51     30.95 o 
  -1  -2  13     1640.80     1662.41    117.61 o 
   0  -2  13        1.70      -19.95     33.70 o 
   1  -2  13      245.39      370.04     64.65 o 
   2  -2  13     4591.61     4496.14    211.15 o 
   3  -2  13     1569.92     1808.91    138.25 o 
   4  -2  13       25.09       47.46     41.96 o 
  -7  -1  13      879.41     1189.89    116.24 o 
  -6  -1  13     2679.13     2744.31    163.01 o 
  -5  -1  13        8.12      -16.51     31.64 o 
  -4  -1  13      675.88      687.80     88.04 o 
  -3  -1  13      736.59      761.39     88.73 o 
  -2  -1  13       69.45       98.36     46.08 o 
  -1  -1  13     2221.62     2031.07    127.93 o 
   0  -1  13        9.13      -30.26     30.95 o 
   1  -1  13       41.85       11.69     33.70 o 
   2  -1  13     4964.23     5099.68    148.46 o 
   3  -1  13      672.48      918.90    106.61 o 
   4  -1  13       58.83       21.32     44.71 o 
  -7   0  13      872.44      857.00    100.42 o 
  -6   0  13     1932.24     1921.71    136.87 o 
  -5   0  13       85.06       66.03     41.27 o 
  -4   0  13       10.04       19.95     41.27 o 
  -3   0  13     1115.64     1205.71    107.98 o 
  -2   0  13      283.90      325.33     68.78 o 
  -1   0  13     3814.17     4180.44    187.77 o 
   0   0  13        0.99      -42.30     28.20 o 
   1   0  13       65.09       75.66     41.27 o 
   2   0  13     4756.05     5003.06    148.05 o 
   3   0  13      107.38      201.52     61.21 o 
   4   0  13      280.80      227.66     68.09 o 
  -6   1  13      585.27      621.77     89.41 o 
  -5   1  13      706.55      526.85     81.16 o 
  -4   1  13       64.89       41.96     43.33 o 
  -3   1  13      643.90      577.06     83.91 o 
  -2   1  13     1399.75     1235.97    109.36 o 
  -1   1  13     4420.06     4785.70    202.21 o 
   0   1  13        0.25       47.46     39.20 o 
   1   1  13     1191.15     1155.50    103.86 o 
   2   1  13     4833.25     5059.44    203.59 o 
   3   1  13      401.32      374.16     74.97 o 
  -5   2  13     1474.52     1632.14    129.31 o 
  -4   2  13      120.19      105.92     50.90 o 
  -3   2  13      323.28      390.67     72.22 o 
  -2   2  13     2708.70     2519.40    150.63 o 
  -1   2  13     4156.74     4756.81    209.09 o 
   0   2  13      123.72      181.58     56.40 o 
   1   2  13     1145.46     1051.64    103.86 o 
   2   2  13     2925.31     2975.41    161.63 o 
  -4   3  13      115.82      157.51     52.96 o 
  -3   3  13       54.91       15.13     37.83 o 
  -2   3  13     2823.02     2947.21    167.82 o 
  -1   3  13     2476.78     2545.54    156.13 o 
   0   3  13        0.02       -3.44     31.64 o 
   1   3  13     2603.84     2868.80    163.70 o 
  -3  -8  14      307.49      377.60     44.70 o 
  -2  -8  14     2189.49     2114.01     97.82 o 
  -1  -8  14      115.22      103.03     39.39 o 
   0  -8  14       66.59       77.22     36.23 o 
   1  -8  14     1275.35     1258.67    127.93 o 
  -4  -7  14      342.40      373.47     80.47 o 
  -3  -7  14       69.03       61.90     49.52 o 
  -2  -7  14     3670.04     3726.84    135.67 o 
  -1  -7  14       13.47      -17.19     26.42 o 
   0  -7  14        7.90       33.76     31.51 o 
   1  -7  14     2218.57     2335.76    160.26 o 
   2  -7  14     1270.79     1233.91    128.62 o 
  -5  -6  14      550.78      478.71     83.91 o 
  -4  -6  14      389.07      476.64     83.91 o 
  -3  -6  14      100.52       57.78     52.27 o 
  -2  -6  14     3415.79     3361.96    172.64 o 
  -1  -6  14        0.98        2.97     42.30 o 
   0  -6  14      113.52      107.97     36.66 o 
   1  -6  14     3197.66     3346.14    191.21 o 
   2  -6  14      706.56      606.64     96.29 o 
   3  -6  14      124.42      125.87     54.34 o 
  -5  -5  14      466.12      451.20     81.85 o 
  -4  -5  14      245.54      217.34     62.59 o 
  -3  -5  14      591.01      624.52     85.97 o 
  -2  -5  14     2763.74     2770.45    155.44 o 
  -1  -5  14      108.50       97.67     47.46 o 
   0  -5  14      499.70      562.73    103.51 o 
   1  -5  14     6595.23     6869.73    275.12 o 
   2  -5  14      903.46      942.28    110.74 o 
   3  -5  14       83.85       48.15     51.58 o 
  -6  -4  14      731.51      676.79     91.48 o 
  -5  -4  14      747.63      646.53     92.85 o 
  -4  -4  14      649.01      721.50     94.23 o 
  -3  -4  14     1145.81     1059.21    107.30 o 
  -2  -4  14     2286.01     2307.56    144.44 o 
  -1  -4  14       21.20       11.00     35.08 o 
   0  -4  14      694.29      779.28     90.10 o 
   1  -4  14     6247.87     6493.39    173.33 o 
   2  -4  14      715.60      738.69    101.79 o 
   3  -4  14      240.88      257.92     73.59 o 
  -6  -3  14     1001.93     1039.26    110.05 o 
  -5  -3  14     1233.04     1074.34    109.36 o 
  -4  -3  14      432.59      440.88     79.10 o 
  -3  -3  14     1812.32     1874.25    134.12 o 
  -2  -3  14     4229.85     4622.69    204.28 o 
  -1  -3  14      460.10      277.87     65.34 o 
   0  -3  14     1678.47     2100.53    135.50 o 
   1  -3  14     6543.33     6916.01    180.77 o 
   2  -3  14      285.50      348.03     77.72 o 
   3  -3  14      532.35      569.50     91.48 o 
  -6  -2  14     1960.29     1892.82    138.94 o 
  -5  -2  14      384.01      361.78     76.35 o 
  -4  -2  14      406.29      497.28     82.54 o 
  -3  -2  14     1925.96     2060.64    140.31 o 
  -2  -2  14      973.13     1049.58    106.61 o 
  -1  -2  14        7.58       21.32     41.27 o 
   0  -2  14     2256.98     2392.85    144.44 o 
   1  -2  14     5477.12     5569.10    215.97 o 
   2  -2  14        3.64      -17.19     37.14 o 
  -5  -1  14      190.93       70.16     51.58 o 
  -4  -1  14        6.77        2.75     42.64 o 
  -3  -1  14     3292.32     3744.37    185.71 o 
  -2  -1  14     1492.69     1578.50    124.49 o 
  -1  -1  14        1.08       -6.88     35.08 o 
   0  -1  14     2964.17     3331.69    172.64 o 
   1  -1  14     2974.08     3369.52    171.26 o 
   2  -1  14      120.12      173.33     60.53 o 
  -5   0  14      109.42       60.53     46.08 o 
  -4   0  14      179.42      141.00     59.15 o 
  -3   0  14     3664.37     3716.17    188.46 o 
  -2   0  14     1500.48     1608.07    125.18 o 
  -1   0  14       29.85      -25.45     37.83 o 
   0   0  14     3067.22     3262.91    173.33 o 
   1   0  14     1745.29     1774.52    129.99 o 
  -3   1  14     4296.45     4534.65    212.53 o 
  -2   1  14      896.22      971.17    104.55 o 
  -1   1  14       10.63       -4.81     36.45 o 
   0   1  14     2875.02     3270.48    176.08 o 
  -2  -5  15       40.58      -39.89     41.27 o 
  -1  -5  15     2580.38     2805.53    165.07 o 
  -2  -4  15        0.04      -41.27     37.83 o 
  -1  -4  15     3075.40     3455.50    180.20 o 
  -2  -3  15       13.81       -9.63     37.83 o 
  -1  -3  15     3045.42     3212.02    177.45 o 
                                                 
